# Supplementary material for: Mutations in single FT- and TFL1-paralogs of rapeseed (Brassica napus L.) and their impact on flowering time and yield components
Source: Front Plant Sci. 2014 Jun 17;5:282. doi: 10.3389/fpls.2014.00282 (PMC4060206; doi:10.3389/fpls.2014.00282)
Supplement: Supplementary file 2 [file Presentation1.ZIP › JPEG Supplementary files guo et al/ASSYST subset BnC6FTb-BnTFL1-2.fasta]

>FJ848917 Brassica napus copy b linkage group C6 flowering locus T (FT) gene, complete cds.
CTTTAAATAACAGAGATCCTCTTGTGGTAGGGGGAGTGATAGGGGACGTTCTTGAACAGT
TCACAAGATCAATCGATCTAAGGGTTACATACGGCCAAAGAGAGGTGACAAATGGGTTGG
ATATAAGGCCTTCTCAAATTCTCAACAAGCCAAGAGTTGAGATTGGTGGAGACGACCTAA
GGAACTTCTATACTTTGGTTCTTACATTTAAACTCTCTGTTTCTTATTTCTTCATTGCTT
CATTACTCTTCTTCTTTCATGCAATTTACCTTGGCCACGCTGACACACAAAGAGACCTTT
AGTGAAATCTTTCTCTTGTTCTGTTCTCTTACGATTTATTGGTTTTACTTCTAGATATAC
CATAGCAGTAAGTATAATGCTTTTTTACCTTTTACCATGGAGATGAACCCATGAGCATAT
TTCACCAAATGCCAAAGTAAATGTAAACAGTTTTATATTCTACCAGACTTCTCTTCTTTC
TTGGTCTCTTTTCTAAGTCTCAGATGTTTCTTTTCAGAAACTTTTTTTGCCAAAAGGTTT
TCATTTTTTTCCCGAAACTTTTTGCATACTAGTGCTTTTAGTTTGGGTAAGAATCTTGGG
GATTTTCTTTGTTCCTTCAATAATTTAGATTAGTAAATTTTATAAGAAATGTTACAATAC
TCTTAAAAAGGCAAAAGTATATGGGTTCGAAGTTTAAAATATAACAATCAAGAAAATGGA
TGGCCATTTAACAAATATATTGATGAATATTTGATCTCTCTTGTGGTATTTGATGCCTGT
TGAATAAGTATATTCAAGTTACTCTTTTAAATACACTGCCTATATATATACATGTAGCTA
CAACCTACCGTTTTTTGGACTAGTAGCTACTACCTACCGTTTTCTATTCATTTTTCTTCT
TCTTTCCTGTGTTATCTCATTTCTCAAACTTAATTATGCTTTCTTCATCGGTTTGAGACT
GATACTTATATATATATATATGTTTTAACCAAAAAAAATCGTCTTATTTGTAACGTATTT
TAATGTTGATGGGTTTAATGAAGGTTATGGTGGATCCAGATGTTCCAAGTCCTAGCAACC
CGCACCTACGAGAATATCTCCATTGGTTTGTGAACTAGTTCACCTCTTTTATCCACCTTT
TTGTTATATCCTCACACAATTTTGCTTTAATTAGATATATATATATATATATATATATAT
ATATTTACACAACTAGACATGGAAAAATGATAAATATATTAATTGGAGACTTTAAATTTA
GTAATTCACTGATAACAAAAGTAAAATATTTTACGTTTAATAGACGAGGACTACATGTAG
AATCAGCTTTAAGAAAGCGGTTTATCAATTTGTCTCCTAACAAAGCCCAAACACCATAGG
CTATACTGAAGAGATTCCAAAAACTTAGCATGCTATATGTATACAATATGTATATATGTT
TTCTTAAACAAGCTACACACTAAGCCTATTTGTATAAACATTTCGTTTTCAACTTTAAAG
TTGTTTGTACATTCTTAGCCTGATGACGTACCTTTGTGACTTGAAGTTAGTAGCACCAGG
TTTCCTGTTATATCACAGCCACCTCTTTTTAGTGTCGCTTTATATATTTTTATTTTTATC
TACTAGTCTTTTTATCTACTAGTGTTACAAAAAAAAATCTACTAGTCTCGCTTTAATTAA
AGCATTAACCATATTACATATACTATATTGTTAAAGTATGCATGCACCATACCAAACTTT
CAATGATGCTCTTTGAGTATTCATTGATGCATGTTTTGGAGTCACTTACACAGTTACACC
GAAGATCTATTGCTTTTACAATCACAATAGAACTATAGATCTCATTAGCACCGACCTATT
ACGATATTATCTTTCTTACAATCTTTAGTTTAAGACATTAAGTAGCATTTTAATATGGGT
TGGTACAATTTCGTAAAAGGCTATATGGATACTCTCATTACAGGTTGGTGACTGATATCC
CTGCGACAACTGGAACAAACTTTGGTGAGTTTTATTCCATAGATTGATGGCTATATATGC
GGTTGATAGAACCAATGTATATATATGTTTGATGGTTGTTTTCGCAGGCAATGAGATTGT
GTCTTACGAGAATCCAAGGCCCACCTCGGGAATTCATCGTATCGTGCTGGTGTTGTTCCG
GCAGCTCGGGAGGCAAACGGTGTATGAACCAGGGTGGCGCCCACAATTTAACACTCGTGA
GTTTGCTGCGCTATACAATCTCGGCCTTCCCGCGGCTGCGGTTTACTTCAATTG
>B.napus_BnC6FTb_ASSYST-002
CAATTGCGTTTTGCACTTTAAAGTTGTTTGTACATTCTTAGCCTGATGACGTACCTTTGT
GACTTGAAGTTAGTAGCACCAGGTTTCCTGTTATATCACAGCCACCTCTTTTTAGTGTCG
CTTTATATATTTTTATTTTTATCTACTAGTCTTTTTATCTACTAGTGTTACAAAAAAAAA
TCTACTAGTCTCGCTTTAATTAAAGCATTAACCATATTACATATACTATATTGTTAAAGT
ATGCATGCACCATACCAAACTTTCAATGATGCTCTTTGAGTATTCATTGATGCATGTTTT
GGAGTCACTTACACAGTTACACCGAAGATCTATTGCTTTTACAATCACAATAGAACTATA
GATCTCATTAGCACCGACCTATTACGATATTATCTTTCTTACAATCTTTAGTTTAAGACA
TTAAGTAGCATTTTAATATGGGTTGGTACAATTTCGTAAAAGGCTATATGGATACTCTCA
TTACAGGTTGGTGACTGATATCCCTGCGACAACTGGAACAAACTTTGGTGAGTTTTATTC
CATAGATTGATGGCTATATATGCGGTTGATAGAACCAATGTATATATATGTTTGATGGTT
GTTTTCGCAGGCAATGAGATTGTGTCTTACGAGAATCCAAGGCCCACCTCGGGAATTCAT
CGTATCGTGCTGGTGTTGTTCCGGCAGCTCGGAGG
>B.napus_BnC6FTb_ASSYST-003
TTGCGTTTTCACTTTAAAGTTGTTTGTACATTCTTAGCCTGATGACGTACCTTTGTGACT
TGAAGTTAGTAGCACCAGGTTTCCTGTTATATCACAGCCACCTCTTTTTAGTGTCGCTTT
ATATATTTTTATTTTTATCTACTAGTCTTTTTATCTACTAGTGTTACAAAAAAAAATCTA
CTAGTCTCGCTTTAATTAAAGCATTAACCATATTACATATACTATATTGTTAAAGTATGC
ATGCACCATACCAAACTTTCAATGATGCTCTTTGAGTATTCATTGATGCATGTTTTGGAG
TCACTTACACAGTTACACCGAAGATCTATTGCTTTTACAATCACAATAGAACTATAGATC
TCATTAGCACCGACCTATTACGATATTATCTTTCTTACAATCTTTAGTTTAAGACATTAA
GTAGCATTTTAATATGGGTTGGTACAATTTCGTAAAAGGCTATATGGATACTCTCATTAC
AGGTTGGTGACTGATATCCCTGCGACAACTGGAACAAACTTTGGTGAGTTTTATTCCATA
GATTGATGGCTATATATGCGGTTGATAGAACCAATGTATATATATGTTTGATGGTTGTTT
TCGCAGGCAATGAGATTGTGTCTTACGAGAATCCAAGGCCCACCTCGGGAATTCATCGTA
TCGTGCTGGTGTTGTTCCGGCAGCTCGGGAGGCAAA
>B.napus_BnC6FTb_ASSYST-004
CATTACGTTTTAACTTTAAAGTTGTTTGTACATTCTTAGCCTGATGACGTACCTTTGTGA
CTTGAAGTTAGTAGCACCAGGTTTCCTGTTATATCACAGCCACCTCTTTTTAGTGTCGCT
TTATATATTTTTATTTTTATCTACTAGTCTTTTTATCTACTAGTGTTACAAAAAAAAATC
TACTAGTCTCGCTTTAATTAAAGCATTAACCATATTACATATACTATATTGTTAAAGTAT
GCATGCACCATACCAAACTTTCAATGATGCTCTTTGAGTATTCATTGATGCATGTTTTGG
AGTCACTTACACAGTTACACCGAAGATCTATTGCTTTTACAATCACAATAGAACTATAGA
TCTCATTAGCACCGACCTATTACGATATTATCTTTCTTACAATCTTTAGTTTAAGACATT
AAGTAGCATTTTAATATGGGTTGGTACAATTTCGTAAAAGGCTATATGGATACTCTCATT
ACAGGTTGGTGACTGATATCCCTGCGACAACTGGAACAAACTTTGGTGAGTTTTATTCCA
TAGATTGATGGCTATATATGCGGTTGATAGAACCAATGTATATATATGTTTGATGGTTGT
TTTCGCAGGCAATGAGATTGTGTCTTACGAGAATCCAAGGCCCACCTCGGGAATTCATCG
TATCGTGCTGGTGTTGTTCCGGCAGCTCGGGAGG
>B.napus_BnC6FTb_ASSYST-005
GCTACACACTAAGCCTATTTGTATAAACATTTCGTTTTCAACTTTAAAGTTGTTTGTACA
TTCTTAGCCTGATGACGTACCTTTGTGACTTGAAGTTAGTAGCACCAGGTTTCCTGTTAT
ATCACAGCCACCTCTTTTTAGTGTCGCTTTATATATTTTTATTTTTATCTACTAGTCTTT
TTATCTACTAGTGTTACAAAAAAAAATCTACTAGTCTCGCTTTAATTAAAGCATTAACCA
TATTACATATACTATATTGTTAAAGTATGCATGCACCATACCAAACTTTCAATGATGCTC
TTTGAGTATTCATTGATGCATGTTTTGGAGTCACTTACACAGTTACACCGAAGATCTATT
GCTTTTACAATCACAATAGAACTATAGATCTCATTAGCACCGACCTATTACGATATTATC
TTTCTTACAATCTTTAGTTTAAGACATTAAGTAGCATTTTAATATGGGTTGGTACAATTT
CGTAAAAGGCTATATGGATACTCTCATTACAGGTTGGTGACTGATATCCCTGCGACAACT
GGAACAAACTTTGGTGAGTTTTATTCCATAGATTGATGGCTATATATGCGGTTGATAGAA
CCAATGTATATATATGTTTGATGGTTGTTTTCGCAGGCAATGAGATTGTGTCTTACGAGA
ATCCAAGGCCCACCTCGGGAATTCATCGTATCGTGCGGTGTGTCGGCAGGTCCGGAG
>B.napus_BnC6FTb_ASSYST-006
GCTACACACTAAGCCTATTTGTATAAACATTTCGTTTTCAACTTTAAAGTTGTTTGTACA
TTCTTAGCCTGATGACGTACCTTTGTGACTTGAAGTTAGTAGCACCAGGTTTCCTGTTAT
ATCACAGCCACCTCTTTTTAGTGTCGCTTTATATATTTTTATTTTTATCTACTAGTCTTT
TTATCTACTAGTGTTACAAAAAAAAATCTACTAGTCTCGCTTTAATTAAAGCATTAACCA
TATTACATATACTATATTGTTAAAGTATGCATGCACCATACCAAACTTTCAATGATGCTC
TTTGAGTATTCATTGATGCATGTTTTGGAGTCACTTACACAGTTACACCGAAGATCTATT
GCTTTTACAATCACAATAGAACTATAGATCTCATTAGCACCGACCTATTACGATATTATC
TTTCTTACAATCTTTAGTTTAAGACATTAAGTAGCATTTTAATATGGGTTGGTACAATTT
CGTAAAAGGCTATATGGATACTCTCATTACAGGTTGGTGACTGATATCCCTGCGACAACT
GGAACAAACTTTGGTGAGTTTTATTCCATAGATTGATGGCTATATATGCGGTTGATAGAA
CCAATGTATATATATGTTTGATGGTTGTTTTCGCAGGCAATGAGATTGTGTCTTACGAGA
ATCCAAGGCCCACCTCGGGAATTCATCGTATCGTGCGGTGTGCCGGCAGTCCCGG
>B.napus_BnC6FTb_ASSYST-009
TTGCGTGTTAAACTTTAAGTTGTTTGTACATTCTTAGCCTGATGACGTACCTTTGTGACT
TGAAGTTAGTAGCACCAGGTTTCCTGTTATATCACAGCCACCTCTTTTTAGTGTCGCTTT
ATATATTTTTATTTTTATCTACTAGTCTTTTTATCTACTAGTGTTACAAAAAAAAATCTA
CTAGTCTCGCTTTAATTAAAGCATTAACCATATTACATATACTATATTGTTAAAGTATGC
ATGCACCATACCAAACTTTCAATGATGCTCTTTGAGTATTCATTGATGCATGTTTTGGAG
TCACTTACACAGTTACACCGAAGATCTATTGCTTTTACAATCACAATAGAACTATAGATC
TCATTAGCACCGACCTATTACGATATTATCTTTCTTACAATCTTTAGTTTAAGACATTAA
GTAGCATTTTAATATGGGTTGGTACAATTTCGTAAAAGGCTATATGGATACTCTCATTAC
AGGTTGGTGACTGATATCCCTGCGACAACTGGAACAAACTTTGGTGAGTTTTATTCCATA
GATTGATGGCTATATATGCGGTTGATAGAACCAATGTATATATATGTTTGATGGTTGTTT
TCGCAGGCAATGAGATTGTGTCTTACGAGAATCCAAGGCCCACCTCGGGAATTCATCGTA
TCGTGCTGGTGTTGTTCCGGCAGCTCGGGAGGCAAACGGTGTATGAACCAGGGTG
>B.napus_BnC6FTb_ASSYST-012
CATTACGTTTTAACTTTAAGTTGTTTGTACATTCTTAGCCTGATGACGTACCTTTGTGAC
TTGAAGTTAGTAGCACCAGGTTTCCTGTTATATCACAGCCACCTCTTTTTAGTGTCGCTT
TATATATTTTTATTTTTATCTACTAGTCTTTTTATCTACTAGTGTTACAAAAAAAAATCT
ACTAGTCTCGCTTTAATTAAAGCATTAACCATATTACATATACTATATTGTTAAAGTATG
CATGCACCATACCAAACTTTCAATGATGCTCTTTGAGTATTCATTGATGCATGTTTTGGA
GTCACTTACACAGTTACACCGAAGATCTATTGCTTTTACAATCACAATAGAACTATAGAT
CTCATTAGCACCGACCTATTACGATATTATCTTTCTTACAATCTTTAGTTTAAGACATTA
AGTAGCATTTTAATATGGGTTGGTACAATTTCGTAAAAGGCTATATGGATACTCTCATTA
CAGGTTGGTGACTGATATCCCTGCGACAACTGGAACAAACTTTGGTGAGTTTTATTCCAT
AGATTGATGGCTATATATGCGGTTGATAGAACCAATGTATATATATGTTTGATGGTTGTT
TTCGCAGGCAATGAGATTGTGTCTTACGAGAATCCAAGGCCCACCTCGGGAATTCATCGT
ATCGTGCTGGTGTTGTTCCGGCAGCTCGGGGAG
>B.napus_BnC6FTb_ASSYST-013
CGTTTACGTTTTACACTTTAAAGTTGTTTGTACATTCTTAGCCTGATGACGTACCTTTGT
GACTTGAAGTTAGTAGCACCAGGTTTCCTGTTATATCACAGCCACCTCTTTTTAGTGTCG
CTTTATATATTTTTATTTTTATCTACTAGTCTTTTTATCTACTAGTGTTACAAAAAAAAA
TCTACTAGTCTCGCTTTAATTAAAGCATTAACCATATTACATATACTATATTGTTAAAGT
ATGCATGCACCATACCAAACTTTCAATGATGCTCTTTGAGTATTCATTGATGCATGTTTT
GGAGTCACTTACACAGTTACACCGAAGATCTATTGCTTTTACAATCACAATAGAACTATA
GATCTCATTAGCACCGACCTATTACGATATTATCTTTCTTACAATCTTTAGTTTAAGACA
TTAAGTAGCATTTTAATATGGGTTGGTACAATTTCGTAAAAGGCTATATGGATACTCTCA
TTACAGGTTGGTGACTGATATCCCTGCGACAACTGGAACAAAACTTTGGTGAGTTTTATT
CCATAGATTGATGGCTATATATGCGGTTGATAGAACCAATGTATATATATGTTTGATGGT
TGTTTTCGCAGGCAATGAGATTGTGTCTTACGAGAATCCAAGGCCCACCTCGGGAATTCA
TCGTATCGTGCTGGTGTTGTTCCGGCAGCTCGGGGAGGCAAACGA
>B.napus_BnC6FTb_ASSYST-014
GCTACACACTAAGCCTATTTGTATAAACATTTCGTTTTCAACTTTAAAGTTGTTTGTACA
TTCTTAGCCTGATGACGTACCTTTGTGACTTGAAGTTAGTAGCACCAGGTTTCCTGTTAT
ATCACAGCCACCTCTTTTTAGTGTCGCTTTATATATTTTTATTTTTATCTACTAGTCTTT
TTATCTACTAGTGTTACAAAAAAAAATCTACTAGTCTCGCTTTAATTAAAGCATTAACCA
TATTACATATACTATATTGTTAAAGTATGCATGCACCATACCAAACTTTCAATGATGCTC
TTTGAGTATTCATTGATGCATGTTTTGGAGTCACTTACACAGTTACACCGAAAATCTATT
GCTTTTACAATCACAATAGAACTATAGATCTCATTAGCACCGACCTATTACGATATTATC
TTTCTTACAATCTTTAGTTTAAGACATTAAGTAGCATTTTAATATGGGTTGGTACAATTT
CGTAAAAGGCTATATGGATACTCTCATTACAGGTTGGTGACTGATATCCCTGCGACAACT
GGAACAAACTTTGGTGAGTTTTATTCCATAGATTGATGGCTATATATGCGGTTGATAGAA
CCAATGTATATATATGTTTGATGGTTGTTTTCGCAGGCAATGAGATTGTGTCTTACGAGA
ATCCAAGGCCCACCTCGGGAATTCATCGTATCGTGCTTGTGTGTCCCGTGCCGGTCCCCG
GGTC
>B.napus_BnC6FTb_ASSYST-015
ATGCAACCATCAAACTAAAACGGTTTTGTACATTCTTAGCCTGATGACGTACCTTTGTGA
CTTGAAGTTAGTAGCACCAGGTTTCCTGTTATATCACAGCCACCTCTTTTTAGTGTCGCT
TTATATATTTTTATTTTTATCTACTAGTCTTTTTATCTACTAGTGTTACAAAAAAAAATC
TACTAGTCTCGCTTTAATTAAAGCATTAACCATATTACATATACTATATTGTTAAAGTAT
GCATGCACCATACCAAACTTTCAATGATGCTCTTTGAGTATTCATTGATGCATGTTTTGG
AGTCACTTACACAGTTACACCGAAGATCTATTGCTTTTACAATCACAATAGAACTATAGA
TCTCATTAGCACCGACCTATTACGATATTATCTTTCTTACAATCTTTAGTTTAAGACATT
AAGTAGCATTTTAATATGGGTTGGTACAATTTCGTAAAAGGCTATATGGATACTCTCATT
ACAGGTTGGTGACTGATATCCCTGCGACAACTGGAACAAACTTTGGTGAGTTTTATTCCA
TAGATTGATGGCTATATATGCGGTTGATAGAACCAATGTATATATATGTTTGATGGTTGT
TTTCGCAGGCAATGAGATTGTGTCTTACGAGAATCCAAGGCCCACCTCGGGAATTCATCG
TATCGTGCTGGTGTTGTTCCGGCAGCTCGGGAGGCAAA
>B.napus_BnC6FTb_ASSYST-016
TACGTTTTAAACTTTAAGTTGTTTGTACATTCTTAGCCTGATGACGTACCTTTGTGACTT
GAAGTTAGTAGCACCAGGTTTCCTGTTATATCACAGCCACCTCTTTTTAGTGTCGCTTTA
TATATTTTTATTTTTATCTACTAGTCTTTTTATCTACTAGTGTTACAAAAAAAAATCTAC
TAGTCTCGCTTTAATTAAAGCATTAACCATATTACATATACTATATTGTTAAAGTATGCA
TGCACCATACCAAACTTTCAATGATGCTCTTTGAGTATTCATTGATGCATGTTTTGGAGT
CACTTACACAGTTACACCGAAGATCTATTGCTTTTACAATCACAATAGAACTATAGATCT
CATTAGCACCGACCTATTACGATATTATCTTTCTTACAATCTTTAGTTTAAGACATTAAG
TAGCATTTTAATATGGGTTGGTACAATTTCGTAAAAGGCTATATGGATACTCTCATTACA
GGTTGGTGACTGATATCCCTGCGACAACTGGAACAAACTTTGGTGAGTTTTATTCCATAG
ATTGATGGCTATATATGCGGTTGATAGAACCAATGTATATATATGTTTGATGGTTGTTTT
CGCAGGCAAATGAGAATTGTGTCTTACGAGAATCCAAGGCCCACCCTCGGGAATTCATCG
TATCGTGCTGGTGTTGTTCCGGCACCTCGGAAAGCGAAAGGGTGAGAGAACCAAGGTG
>B.napus_BnC6FTb_ASSYST-017
TTACGTTTTAACTTTAAAGTTGTTTGTACATTCTTAGCCTGATGACGTACCTTTGTGACT
TGAAGTTAGTAGCACCAGGTTTCCTGTTATATCACAGCCACCTCTTTTTAGTGTCGCTTT
ATATATTTTTATTTTTATCTACTAGTCTTTTTATCTACTAGTGTTACAAAAAAAAATCTA
CTAGTCTCGCTTTAATTAAAGCATTAACCATATTACATATACTATATTGTTAAAGTATGC
ATGCACCATACCAAACTTTCAATGATGCTCTTTGAGTATTCATTGATGCATGTTTTGGAG
TCACTTACACAGTTACACCGAAGATCTATTGCTTTTACAATCACAATAGAACTATAGATC
TCATTAGCACCGACCTATTACGATATTATCTTTCTTACAATCTTTAGTTTAAGACATTAA
GTAGCATTTTAATATGGGTTGGTACAATTTCGTAAAAGGCTATATGGATACTCTCATTAC
AGGTTGGTGACTGATATCCCTGCGACAACTGGAACAAACTTTGGTGAGTTTTATTCCATA
GATTGATGGCTATATATGCGGTTGATAGAACCAATGTATATATATGTTTGATGGTTGTTT
TCGCAGGCAAATGAGATTGTGTCTTACGAGAATCCAAGGCCCACCTCGGGAATTCATCGT
ATCGTGCTGGTGTTGTTCCGGCAGCTCGGAAG
>B.napus_BnC6FTb_ASSYST-018
GCTACACACTAAGCCTATTTGTATAAACATTTCGTTTTCAACTTTAAAGTTGTTTGTACA
TTCTTAGCCTGATGACGTACCTTTGTGACTTGAAGTTAGTAGCACCAGGTTTCCTGTTAT
ATCACAGCCACCTCTTTTTAGTGTCGCTTTATATATTTTTATTTTTATCTACTAGTCTTT
TTATCTACTAGTGTTACAAAAAAAAATCTACTAGTCTCGCTTTAATTAAAGCATTAACCA
TATTACATATACTATATTGTTAAAGTATGCATGCACCATACCAAACTTTCAATGATGCTC
TTTGAGTATTCATTGATGCATGTTTTGGAGTCACTTACACAGTTACACCGAAGATCTATT
GCTTTTACAATCACAATAGAACTATAGATCTCATTAGCACCGACCTATTACGATATTATC
TTTCTTACAATCTTTAGTTTAAGACATTAAGTAGCATTTTAATATGGGTTGGTACAATTT
CGTAAAAGGCTATATGGATACTCTCATTACAGGTTGGTGACTGATATCCCTGCGACAACT
GGAACAAACTTTGGTGAGTTTTATTCCATAGATTGATGGCTATATATGCGGTTGATAGAA
CCAATGTATATATATGTTTGATGGTTGTTTTCGCAGGCAATGAGATTGTGTCTTACGAGA
ATCCAAGGCCCACCTCGGGAATTCATCGTATCGTGCTGTGTGTGACCGGCAGGCC
>B.napus_BnC6FTb_ASSYST-021
GCTACACACTAAGCCTATTTGTATAAACATTTTCGTTTTCAACTTTAAAGTTGTTTGTAC
ATTCTTAGAACAGATGACGTACCTTTGTGACTTGAAGTTAGTAGCACCAGGTTTCCTGTT
ATATCACAGCCACCTCTTTTTAGTGTCGCTTTATATATTTTTATTTTTATCTACTAGTCT
TTTTATCTACTAGTGTTACAAAAAAAAATCTACTAGTCTCGCTTTAATTAAAGCATTAAC
CATATTACATATACTATATTGTTAAAGTATGCATGCACCATACCAAACTTTCAATGATGC
TCTTTGAGTATTCATTGATGCATGTTTTGGAGTCACTTACACAGTTACACCGAAAATCTA
TTGCTTTTACAATCACAATAGAACTATAGATCTCATTAGCACCGACCTATTACGATATTA
TCTTTCTTACAATCTTTAGTTTAAGACATTAAGTAGCATTTTAATATGGGTTGGTACAAT
TTCGTAAAAGGCTATATGGATACTCTCATTACAGGTTGGTGACTGATATCCCTGCGACAA
CTGGAACAAACTTTGGTGAGTTTTATTCCATAGATTGATGGCTATATATGCGGTTGATAG
AACCAATGTATATATATGTTTGATGGTTGTTTTCGCAGGCAATGAGATTGTGTCTTACGA
GAATCCAAGGCCCACCTCGGGAATTCATCGTATCGTGCGGTGTTGACAGTGCAGGTCCGG
GCCA
>B.napus_BnC6FTb_ASSYST-024
GCTACACACTAAGCCTATTTGTATAAACATTTCGTTTTCAACTTTAAAGTTGTTTGTACA
TTCTTAGCCTGATGACGTACCTTTGTGACTTGAAGTTAGTAGCACCAGGTTTCCTGTTAT
ATCACAGCCACCTCTTTTTAGTGTCGCTTTATATATTTTTATTTTTATCTACTAGTCTTT
TTATCTACTAGTGTTACAAAAAAAAATCTACTAGTCTCGCTTTAATTAAAGCATTAACCA
TATTACATATACTATATTGTTAAAGTATGCATGCACCATACCAAACTTTCAATGATGCTC
TTTGAGTATTCATTGATGCATGTTTTGGAGTCACTTACACAGTTACACCGAAGATCTATT
GCTTTTACAATCACAATAGAACTATAGATCTCATTAGCACCGACCTATTACGATATTATC
TTTCTTACAATCTTTAGTTTAAGACATTAAGTAGCATTTTAATATGGGTTGGTACAATTT
CGTAAAAGGCTATATGGATACTCTCATTACAGGTTGGTGACTGATATCCCTGCGACAACT
GGAACAAACTTTGGTGAGTTTTATTCCATAGATTGATGGCTATATATGCGGTTGATAGAA
CCAATGTATATATATGTTTGATGGTTGTTTTCGCAGGCAATGAGATTGTGTCTTACGAGA
ATCCAAGGCCCACCTCGGGAATTCATCGTATCGTGCGGTGTTCGGCAGTTCCGGAGG
>B.napus_BnC6FTb_ASSYST-026
CATTAACGTTTTCACTTTAAGTTGTTTGTACATTCTTAGCCTGATGACGTACCTTTGTGA
CTTGAAGTTAGTAGCACCAGGTTTCCTGTTATATCACAGCCACCTCTTTTTAGTGTCGCT
TTATATATTTTTATTTTTATCTACTAGTCTTTTTATCTACTAGTGTTACAAAAAAAAATC
TACTAGTCTCGCTTTAATTAAAGCATTAACCATATTACATATACTATATTGTTAAAGTAT
GCATGCACCATACCAAACTTTCAATGATGCTCTTTGAGTATTCATTGATGCATGTTTTGG
AGTCACTTACACAGTTACACCGAAGATCTATTGCTTTTACAATCACAATAGAACTATAGA
TCTCATTAGCACCGACCTATTACGATATTATCTTTCTTACAATCTTTAGTTTAAGACATT
AAGTAGCATTTTAATATGGGTTGGTACAATTTCGTAAAAGGCTATATGGATACTCTCATT
ACAGGTTGGTGACTGATATCCCTGCGACAACTGGAACAAACTTTGGTGAGTTTTATTCCA
TAGATTGATGGCTATATATGCGGTTGATAGAACCAATGTATATATATGTTTGATGGTTGT
TTTCGCAGGCAATGAGATTGTGTCTTACGAGAATCCAAGGCCCACCTCGGGAATTCATCG
TATCGTGCTGGTGTTGTTCCGGCAGCTCGGGAGG
>B.napus_BnC6FTb_ASSYST-034
AGGGTTCAAAAAAAGCCCGTTTAGTTGGTTGTAATTCTTAGCCTGATGACGTACCTTTGT
GACTTGAAGTTAGTAGCACCAGGTTTCCTGTTATATCACAGCCACCTCTTTTTAGTGTCG
CTTTATATATTTTTATTTTTATCTACTAGTCTTTTTATCTACTAGTGTTACAAAAAAAAA
TCTACTAGTCTCGCTTTAATTAAAGCATTAACCATATTACATATACTATATTGTTAAAGT
ATGCATGCACCATACCAAACTTTCAATGATGCTCTTTGAGTATTCATTGATGCATGTTTT
GGAGTCACTTACACAGTTACACCGAAGATCTATTGCTTTTACAATCACAATAGAACTATA
GATCTCATTAGCACCGACCTATTACGATATTATCTTTCTTACAATCTTTAGTTTAAGACA
TTAAGTAGCATTTTAATATGGGTTGGTACAATTTCGTAAAAGGCTATATGGATACTCTCA
TTACAGGTTGGTGACTGATATCCCTGCGACAACTGGAACAAACTTTGGTGAGTTTTATTC
CATAGATTGATGGCTATATATGCGGTTGATAGAACCAATGTATATATATGTTTGATGGTT
GTTTTCGCAGGCAATGAGATTGTGTCTTACGAGAATCCAAGGCCCACCTCGGGAATTCAT
CGTATCGTGCTGGTGTTGTTCCGGCAGCTCGGGAGGCAAA
>B.napus_BnC6FTb_ASSYST-046
GCTACACACTAAGCCTATTTGTATAAACATTTCGTTTTCAACTTTAAAGTTGTTTGTACA
TTCTTAGCCTGATGACGTACCTTTGTGACTTGAAGTTAGTAGCACCAGGTTTCCTGTTAT
ATCACAGCCACCTCTTTTTAGTGTCGCTTTATATATTTTTATTTTTATCTACTAGTCTTT
TTATCTACTAGTGTTACAAAAAAAAATCTACTAGTCTCGCTTTAATTAAAGCATTAACCA
TATTACATATACTATATTGTTAAAGTATGCATGCACCATACCAAACTTTCAATGATGCTC
TTTGAGTATTCATTGATGCATGTTTTGGAGTCACTTACACAGTTACACCGAAGATCTATT
GCTTTTACAATCACAATAGAACTATAGATCTCATTAGCACCGACCTATTACGATATTATC
TTTCTTACAATCTTTAGTTTAAGACATTAAGTAGCATTTTAATATGGGTTGGTACAATTT
CGTAAAAGGCTATATGGATACTCTCATTACAGGTTGGTGACTGATATCCCTGCGACAACT
GGAACAAACTTTGGTGAGTTTTATTCCATAGATTGATGGCTATATATGCGGTTGATAGAA
CCAATGTATATATATGTTTGATGGTTGTTTTCGCAGGCAATGAGATTGTGTCTTACGAGA
ATCCAAGGCCCACCTCGGGAATTCATCGTATCGTGCGGTGTGTCGGCAGTTTCGGAGGCC
A
>B.napus_BnC6FTb_ASSYST-049
GCTACACACTAAGCCTATTTGTATAAACATTTCGTTTTCAACTTTAAAGTTGTTTGTACA
TTCTTAGCCTGATGACGTACCTTTGTGACTTGAAGTTAGTAGCACCAGGTTTCCTGTTAT
ATCACAGCCACCTCTTTTTAGTGTCGCTTTATATATTTTTATTTTTATCTACTAGTCTTT
TTATCTACTAGTGTTACAAAAAAAAATCTACTAGTCTCGCTTTAATTAAAGCATTAACCA
TATTACATATACTATATTGTTAAAGTATGCATGCACCATACCAAACTTTCAATGATGCTC
TTTGAGTATTCATTGATGCATGTTTTGGAGTCACTTACACAGTTACACCGAAGATCTATT
GCTTTTACAATCACAATAGAACTATAGATCTCATTAGCACCGACCTATTACGATATTATC
TTTCTTACAATCTTTAGTTTAAGACATTAAGTAGCATTTTAATATGGGTTGGTACAATTT
CGTAAAAGGCTATATGGATACTCTCATTACAGGTTGGTGACTGATATCCCTGCGACAACT
GGAACAAACTTTGGTGAGTTTTATTCCATAGATTGATGGCTATATATGCGGTTGATAGAA
CCAATGTATATATATGTTTGATGGTTGTTTTCGCAGGCAATGAAATTGTGTCTTACGAGA
ATCCAAGGCCCCACCTCGGGAATTCATCGTATCGTGCGGTGTGTCGGCAGTCGAAGAA
>B.napus_BnC6FTb_ASSYST-054
TTACGTTTTCACCTTTAAAGTTGTTTGTACATTCTTAGCCTGATGACGTACCTTTGTGAC
TTGAAGTTAGTAGCACCAGGTTTCCTGTTATATCACAGCCACCTCTTTTTAGTGTCGCTT
TATATATTTTTATTTTTATCTACTAGTCTTTTTATCTACTAGTGTTACAAAAAAAAATCT
ACTAGTCTCGCTTTAATTAAAGCATTAACCATATTACATATACTATATTGTTAAAGTATG
CATGCACCATACCAAACTTTCAATGATGCTCTTTGAGTATTCATTGATGCATGTTTTGGA
GTCACTTACACAGTTACACCGAAGATCTATTGCTTTTACAATCACAATAGAACTATAGAT
CTCATTAGCACCGACCTATTACGATATTATCTTTCTTACAATCTTTAGTTTAAGACATTA
AGTAGCATTTTAATATGGGTTGGTACAATTTCGTAAAAGGCTATATGGATACTCTCATTA
CAGGTTGGTGACTGATATCCCTGCGACAACTGGAACAAACTTTGGTGAGTTTTATTCCAT
AGATTGATGGCTATATATGCGGTTGATAGAACCAATGTATATATATGTTTGATGGTTGTT
TTCGCAGGCAATGAGATTGTGTCTTACGAGAATCCAAGGCCCACCTCGGGAATTCATCGT
ATCGTGCTGGTGTTGTTCCGGCAGCTCGGGAGGCGAACGATGGATGAAACCAGGATG
>B.napus_BnC6FTb_ASSYST-059
ACACACTAAGCCTATTTGTATAAACATTCGTTTTCAACTTAAAAGTTGTTTGTACATTCT
TAGCCTGATGACGTACCTTTGTGACTTGAAGTTAGTAGCACCAGGTTTTCCTGTTATATC
ACAGCCACCTCTTTTTAGTGTCGCTTTATATATTTTTATTTTTATCTACTAGTCTTTTTT
ATCTACTAGTGTTACAAAAAAAAATCTACTAGTCTCGCTTTAATTAAAGCATTAACCATA
TTACATATACTATATTGTTAAAGTATGCATGCACCATACCAAACTTTCAATGATGCTCTT
TGAGTATTCATTGATGCATGTTTTGGAGTCACTTACACAGTTACACCGAAGATCTATTGC
TTTTACAATCACAATAGAACTATAGATCTCATTAGCACCGACCTATTACGATATTATCTT
TCTTACAATCTTTAGTTTAAGACATTAAGTAGCATTTTAATATGGGTTGGTACAATTTCG
TAAAAGGCTATATGGATACTCTCATTACAGGTTGGTGACTGATATCCCTGCGACAACTGG
AACAAACTTTGGTGAGTTTTATTCCATAGATTGATGGCTATATATGCGGTTGATAGAACC
AATGTATATATATGTTTGATGGTTGTTTTCGCAGGCAATGAGATTGTGTCTTACGAGAAT
CCAAGGCCCACCTAGGGAATTCATCGTATCGTGCTTTGGTACACCGGCAGGGCCGGGG
>B.napus_BnC6FTb_ASSYST-067
GCTACACACTAAGCCTATTTGTATAAACATTTCGTTTTAAACTTTAAAGTTGTTTGTACA
TTCTTAGCCTGATGACGTACCTTTGTGACTTGAAGTTAGTAGCACCAGGTTTCCTGTTAT
ATCACAGCCACCTCTTTTTAGTGTCGCTTTATATATTTTTATTTTTATCTACTAGTCTTT
TTATCTACTAGTGTTACAAAAAAAAATCTACTAGTCTCGCTTTAATTAAAGCATTAACCA
TATTACATATACTATATTGTTAAAGTATGCATGCACCATACCAAACTTTCAATGATGCTC
TTTGAGTATTCATTGATGCATGTTTTGGAGTCACTTACACAGTTACACCGAAGATCTATT
GCTTTTACAATCACAATAGAACTATAGATCTCATTAGCACCGACCTATTACGATATTATC
TTTCTTACAATCTTTAGTTTAAGACATTAAGTAGCATTTTAATATGGGTTGGTACAATTT
CGTAAAAGGCTATATGGATACTCTCATTACAGGTTGGTGACTGATATCCCTGCGACAACT
GGAACAAACTTTGGTGAGTTTTATTCCATAGATTGATGGCTATATATGCGGTTGATAGAA
CCAATGTATATATATGTTTGATGGTTGTTTTCGCAGGCAATGAGATTGTGTCTTACGAGA
ATCCAAGGCCCACCTCGGGAATTCATCGTATCGTGCTGGTGTGTCGGCAGTTCCGGCG
>B.napus_BnC6FTb_ASSYST-080
CACACTAAGCCTATTTTGTATAAACATTTCGTTTTCAACTTTAAAGTTGTTTGTACATTC
TTAGCCTGATGACGTACCTTTGTGACTTGAAGTTAGTAGCACCAGGTTTCCTGTTATATC
ACAGCCACCTCTTTTTAGTGTCGCTTTATATATTTTTATTTTTATCTACTAGTCTTTTTA
TCTACTAGTGTTACAAAAAAAAATCTACTAGTCTCGCTTTAATTAAAGCATTAACCATAT
TACATATACTATATTGTTAAAGTATGCATGCACCATACCAAACTTTCAATGATGCTCTTT
GAGTATTCATTGATGCATGTTTTGGAGTCACTTACACAGTTACACCGAAGATCTATTGCA
TTAACAATCACAATAGAACTATAGATCTCATTAGCACCGACCTATTACGATATTATCTTT
CTTACAATCTTTAGTTTAAGACATTAAGTAGCATTTTAATATGGGTTGGTACAATTTCGT
AAAAGGCTATATGGATACTCTCATTACAGGTTGGTGACTGATATCCCTGCGACAACTGGA
ACAAACTTTGGTGAGTTTTATTCCATAGATTGATGGCTATATATGCGGTTGATAGAACCA
ATGTATATATATGTTTGATGGTTGTTTTCGCAGGCAATGAGATTGTGTCTTACGAGAATC
CAAGGCCCACCTCGTGTGTCATCGTATCGTGCTGGTGTGTACGGCAGTCGCGCA
>B.napus_BnC6FTb_ASSYST-086
ATAACGTTTTCAACTTTAAAGTTGTTTGTACATTCTTAGCCTGATGACGTACCTTTGTGA
CTTGAAGTTAGTAGCACCAGGTTTCCTGTTATATCACAGCCACCTCTTTTTAGTGTCGCT
TTATATATTTTTATTTTTATCTACTAGTCTTTTTATCTACTAGTGTTACAAAAAAAAATC
TACTAGTCTCGCTTTAATTAAAGCATTAACCATATTACATATACTATATTGTTAAAGTAT
GCATGCACCATACCAAACTTTCAATGATGCTCTTTGAGTATTCATTGATGCATGTTTTGG
AGTCACTTACACAGTTACACCGAAGATCTATTGCTTTTACAATCACAATAGAACTATAGA
TCTCATTAGCACCGACCTATTACGATATTATCTTTCTTACAATCTTTAGTTTAAGACATT
AAGTAGCATTTTAATATGGGTTGGTACAATTTCGTAAAAGGCTATATGGATACTCTCATT
ACAGGTTGGTGACTGATATCCCTGCGACAACTGGAACAAACTTTGGTGAGTTTTATTCCA
TAGATTGATGGCTATATATGCGGTTGATAGAACCAATGTATATATATGTTTGATGGTTGT
TTTCGCAGGCAATGAGATTGTGTCTTACGAGAATCCAAGGCCCACCTCGGGAATTCATCG
TATCGTGCTGGTGTTGTTCCGGCAGCTCGGGAGGC
>B.napus_BnC6FTb_ASSYST-088
CATTCGTTTTCACTTTAAGTTGTTTGTACATTCTTAGCCTGATGACGTACCTTTGTGACT
TGAAGTTAGTAGCACCAGGTTTCCTGTTATATCACAGCCACCTCTTTTTAGTGTCGCTTT
ATATATTTTTATTTTTATCTACTAGTCTTTTTATCTACTAGTGTTACAAAAAAAAATCTA
CTAGTCTCGCTTTAATTAAAGCATTAACCATATTACATATACTATATTGTTAAAGTATGC
ATGCACCATACCAAACTTTCAATGATGCTCTTTGAGTATTCATTGATGCATGTTTTGGAG
TCACTTACACAGTTACACCGAAGATCTATTGCTTTTACAATCACAATAGAACTATAGATC
TCATTAGCACCGACCTATTACGATATTATCTTTCTTACAATCTTTAGTTTAAGACATTAA
GTAGCATTTTAATATGGGTTGGTACAATTTCGTAAAAGGCTATATGGATACTCTCATTAC
AGGTTGGTGACTGATATCCCTGCGACAACTGGAACAAACTTTGGTGAGTTTTATTCCATA
GATTGATGGCTATATATGCGGTTGATAGAACCAATGTATATATATGTTTGATGGTTGTTT
TCGCAGGCAATGAGATTGTGTCTTACGAGAATCCAAGGCCCACCTCGGGAATTCATCGTA
TCGTGCTGGTGTTGTTCCGGCAGCTCGGGAGGCAAACGGTGTGTGAACCAGGGTG
>B.napus_BnC6FTb_ASSYST-089
TTACGTTTTAACTTTAAAGTTGTTTGTACATTCTTAGCCTGATGACGTACCTTTGTGACT
TGAAGTTAGTAGCACCAGGTTTCCTGTTATATCACAGCCACCTCTTTTTAGTGTCGCTTT
ATATATTTTTATTTTTATCTACTAGTCTTTTTATCTACTAGTGTTACAAAAAAAAATCTA
CTAGTCTCGCTTTAATTAAAGCATTAACCATATTACATATACTATATTGTTAAAGTATGC
ATGCACCATACCAAACTTTCAATGATGCTCTTTGAGTATTCATTGATGCATGTTTTGGAG
TCACTTACACAGTTACACCGAAGATCTATTGCTTTTACAATCACAATAGAACTATAGATC
TCATTAGCACCGACCTATTACGATATTATCTTTCTTACAATCTTTAGTTTAAGACATTAA
GTAGCATTTTAATATGGGTTGGTACAATTTCGTAAAAGGCTATATGGATACTCTCATTAC
AGGTTGGTGACTGATATCCCTGCGACAACTGGAACAAACTTTGGTGAGTTTTATTCCATA
GATTGATGGCTATATATGCGGTTGATAGAACCAATGTATATATATGTTTGATGGTTGTTT
TCGCAGGCAATGAGATTGTGTCTTACGAGAATCCAAGGCCCACCTCGGGAATTCATCGTA
TCGTGCTGGTGTTGTTCCGGCAGCTCGGGAGGCAAACGGGAGTAGGAACCAGGGTGG
>B.napus_BnC6FTb_ASSYST-096
GCTACCACACTAAGCCTATTTTGTATAAACATTTCGTTTTCAACTTTAAAGTTGTTTGTA
CATTCTTAGCCTGATGACGTACCTTTGTGACTTGAAGTTAGTAGCACCAGGTTTCCTGTT
ATATCACAGCCACCTCTTTTTAGTGTCGCTTTATATATTTTTATTTTTATCTACTAGTCT
TTTTATCTACTAGTGTTACAAAAAAAAATCTACTAGTCTCGCTTTAATTAAAGCATTAAC
CATATTACATATACTATATTGTTAAAGTATGCATGCACCATACCAAACTTTCAATGATGC
TCTTTGAGTATTCATTGATGCATGTTTTGGAGTCACTTACACAGTTACACCGAAGATCTA
TTGCTTTTACAATCACAATAGAACTATAGATCTCATTAGCACCGACCTATTACGATATTA
TCTTTCTTACAATCTTTAGTTTAAGACATTAAGTAGCATTTTAATATGGGTTGGTACAAT
TTCGTAAAAGGCTATATGGATACTCTCATTACAGGTTGGTGACTGATATCCCTGCGACAA
CTGGAACAAACTTTGGTGAGTTTTATTCCATAGATTGATGGCTATATATGCGGTTGATAG
AACCAATGTATATATATGTTTGATGGTTGTTTTCGCAGGCAATGAGATTGTGTCTTACGA
GAATCCAAGGCCCACCTCGGGAATTCATCGTATCGTGCGGTGTGTCGGCAGTCCGG
>B.napus_BnC6FTb_ASSYST-098
CATTCGTTTTAACTTTAAAGTTGTTTGTACATTCTTAGCCTGATGACGTACCTTTGTGAC
TTGAAGTTAGTAGCACCAGGTTTCCTGTTATATCACAGCCACCTCTTTTTAGTGTCGCTT
TATATATTTTTATTTTTATCTACTAGTCTTTTTATCTACTAGTGTTACAAAAAAAAATCT
ACTAGTCTCGCTTTAATTAAAGCATTAACCATATTACATATACTATATTGTTAAAGTATG
CATGCACCATACCAAACTTTCAATGATGCTCTTTGAGTATTCATTGATGCATGTTTTGGA
GTCACTTACACAGTTACACCGAAGATCTATTGCTTTTACAATCACAATAGAACTATAGAT
CTCATTAGCACCGACCTATTACGATATTATCTTTCTTACAATCTTTAGTTTAAGACATTA
AGTAGCATTTTAATATGGGTTGGTACAATTTCGTAAAAGGCTATATGGATACTCTCATTA
CAGGTTGGTGACTGATATCCCTGCGACAACTGGAACAAACTTTGGTGAGTTTTATTCCAT
AGATTGATGGCTATATATGCGGTTGATAGAACCAATGTATATATATGTTTGATGGTTGTT
TTCGCAGGCAATGAGATTGTGTCTTACGAGAATCCAAGGCCCACCTCGGGAATTCATCGT
ATCGTGCTGGTGTTGTTCCGGCAGCTCGGGGAGGCAAACGGTGTATGAACCAGGGTG
>B.napus_BnC6FTb_ASSYST-102
CATTCGTTTTAACTTTAAAGTTGTTTGTACATTCTTAGCCTGATGACGTACCTTTGTGAC
TTGAAGTTAGTAGCACCAGGTTTCCTGTTATATCACAGCCACCTCTTTTTAGTGTCGCTT
TATATATTTTTATTTTTATCTACTAGTCTTTTTATCTACTAGTGTTACAAAAAAAAATCT
ACTAGTCTCGCTTTAATTAAAGCATTAACCATATTACATATACTATATTGTTAAAGTATG
CATGCACCATACCAAACTTTCAATGATGCTCTTTGAGTATTCATTGATGCATGTTTTGGA
GTCACTTACACAGTTACACCGAAGATCTATTGCTTTTACAATCACAATAGAACTATAGAT
CTCATTAGCACCGACCTATTACGATATTATCTTTCTTACAATCTTTAGTTTAAGACATTA
AGTAGCATTTTAATATGGGTTGGTACAATTTCGTAAAAGGCTATATGGATACTCTCATTA
CAGGTTGGTGACTGATATCCCTGCGACAACTGGAACAAACTTTGGTGAGTTTTATTCCAT
AGATTGATGGCTATATATGCGGTTGATAGAACCAATGTATATATATGTTTGATGGTTGTT
TTCGCAGGCAATGAGATTGTGTCTTACGAGAATCCAAGGCCCACCTCGGGAATTCATCGT
ATCGTGCTGGTGTTGTTCCGGCAGCTCGGGAGGCAAACGGTGTATGAACCAGGGTG
>B.napus_BnC6FTb_ASSYST-113
GCTACACACTAAGCCTATTTGTATAAACATTTCGTTTTCAACTTTAAAGTTGTTTGTACA
TTCTTAGCCTGATGACGTACCTTTGTGACTTGAAGTTAGTAGCACCAGGTTTCCTGTTAT
ATCACAGCCACCTCTTTTTAGTGTCGCTTTATATATTTTTATTTTTATCTACTAGTCTTT
TTATCTACTAGTGTTACAAAAAAAAATCTACTAGTCTCGCTTTAATTAAAGCATTAACCA
TATTACATATACTATATTGTTAAAGTATGCATGCACCATACCAAACTTTCAATGATGCTC
TTTGAGTATTCATTGATGCATGTTTTGGAGTCACTTACACAGTTACACCGAAGATCTATT
GCTTTTACAATCACAATAGAACTATAGATCTCATTAGCACCGACCTATTACGATATTATC
TTTCTTACAATCTTTAGTTTAAGACATTAAGTAGCATTTTAATATGGGTTGGTACAATTT
CGTAAAAGGCTATATGGATACTCTCATTACAGGTTGGTGACTGATATCCCTGCGACAACT
GGAACAAACTTTGGTGAGTTTTATTCCATAGATTGATGGCTATATATGCGGTTGATAGAA
CCAATGTATATATATGTTTGATGGTTGTTTTCGCAGGCAATGAGATTGTGTCTTACGAGA
ATCCAAGGCCCACCTCGGGAATTCATCGTATCGTGCGGTGTTTCAGGCAGGTCCGGGGGG
CA
>B.napus_BnC6FTb_ASSYST-117
TCGTATTTACACTTGAAAGTTGTTTGTACATTCTTAGCCTGATGACGTACCTTTGTGACT
TGAAGTTAGTAGCACCAGGTTTCCTGTTATATCACAGCCACCTCTTTTTAGTGTCGCTTT
ATATATTTTTATTTTTATCTACTAGTCTTTTTATCTACTAGTGTTACAAAAAAAAATCTA
CTAGTCTCGCTTTAATTAAAGCATTAACCATATTACATATACTATATTGTTAAAGTATGC
ATGCACCATACCAAACTTTCAATGATGCTCTTTGAGTATTCATTGATGCATGTTTTGGAG
TCACTTACACAGTTACACCGAAGATCTATTGCTTTTACAATCACAATAGAACTATAGATC
TCATTAGCACCGACCTATTACGATATTATCTTTCTTACAATCTTTAGTTTAAGACATTAA
GTAGCATTTTAATATGGGTTGGTACAATTTCGTAAAAGGCTATATGGATACTCTCATTAC
AGGTTGGTGACTGATATCCCTGCGACAACTGGAACAAACTTTGGTGAGTTTTATTCCATA
GATTGATGGCTATATATGCGGTTGATAGAACCAATGTATATATATGTTTGATGGTTGTTT
TCGCAGGCAATGAGATTGTGTCTTACGAGAATCCAAGGCCCACCTCGGGAATTCATCGTA
TCGTGCTGGTGTTGTTCCGGCAGCTCGGGAGGCAAA
>B.napus_BnC6FTb_ASSYST-119
ACACACTAAGCCTATTTTGTATAAACATTTCGTTTTCAACTTTAAAGTTGTTTGTACATT
CTTAGCCTGATGACGTACCTTTGTGACTTGAAGTTAGTAGCACCAGGTTTCCTGTTATAT
CACAGCCACCTCTTTTTAGTGTCGCTTTATATATTTTTATTTTTATCTACTAGTCTTTTT
ATCTACTAGTGTTACAAAAAAAAATCTACTAGTCTCGCTTTAATTAAAGCATTAACCATA
TTACATATACTATATTGTTAAAGTATGCATGCACCATACCAAACTTTCAATGATGCTCTT
TGAGTATTCATTGATGCATGTTTTGGAGTCACTTACACAGTTACACCGAAGATCTATTGC
TTTTACAATCACAATAGAACTATAGATCTCATTAGCACCGACCTATTACGATATTATCTT
TCTTACAATCTTTAGTTTAAGACATTAAGTAGCATTTTAATATGGGTTGGTACAATTTCG
TAAAAGGCTATATGGATACTCTCATTACAGGTTGGTGACTGATATCCCTGCGACAACTGG
AACAAACTTTGGTGAGTTTTATTCCATAGATTGATGGCTATATATGCGGTTGATAGAACC
AATGTATATATATGTTTGATGGTTGTTTTCGCAGGCAATGAGATTGTGTCTTACGAGAAT
CCCAAGGCCCACCTCGGGAATTCATCGTATGGTGCACATGAGCTTAGTGCGGTTACCG
>B.napus_BnC6FTb_ASSYST-128
ATTCGTTTTAACTTTAAAGTTGTTTGTACATTCTTAGCCTGATGACGTACCTTTGTGACT
TGAAGTTAGTAGCACCAGGTTTCCTGTTATATCACAGCCACCTCTTTTTAGTGTCGCTTT
ATATATTTTTATTTTTATCTACTAGTCTTTTTATCTACTAGTGTTACAAAAAAAAATCTA
CTAGTCTCGCTTTAATTAAAGCATTAACCATATTACATATACTATATTGTTAAAGTATGC
ATGCACCATACCAAACTTTCAATGATGCTCTTTGAGTATTCATTGATGCATGTTTTGGAG
TCACTTACACAGTTACACCGAAGATCTATTGCTTTTACAATCACAATAGAACTATAGATC
TCATTAGCACCGACCTATTACGATATTATCTTTCTTACAATCTTTAGTTTAAGACATTAA
GTAGCATTTTAATATGGGTTGGTACAATTTCGTAAAAGGCTATATGGATACTCTCATTAC
AGGTTGGTGACTGATATCCCTGCGACAACTGGAACAAACTTTGGTGAGTTTTATTCCATA
GATTGATGGCTATATATGCGGTTGATAGAACCAATGTATATATATGTTTGATGGTTGTTT
TCGCAGGCAATGAGATTGTGTCTTACGAGAATCCAAGGCCCACCTCGGGAATTCATCGTA
TCGTGCTGGTGTTGTTCCGGCAGCTCGGGAGGCAGAGCGGTGTGTGAACCAGGG
>B.napus_BnC6FTb_ASSYST-130
CACACTAAGCCCTATTTGTATAAACATTTCGTTTTCAACTTTAAAAGTTGTTTGTACATT
CTTAGCCTGATGACGTACCTTTGTGACTTGAAGTTAGTAGCACCAGGTTTCCTGTTATAT
CACAGCCACCTCTTTTTAGTGTCGCTTTATATATTTTTATTTTTATCTACTAGTCTTTTT
ATCTACTAGTGTTACAAAAAAAAATCTACTAGTCTCGCTTTAATTAAAGCATTAACCATA
TTACATATACTATATTGTTAAAGTATGCATGCACCATACCAAACTTTCAATGATGCTCTT
TGAGTATTCATTGATGCATGTTTTGGAGTCACTTACACAGTTACACCGAAGATCTATTGC
TTTTACAATCACAATAGAACTATAGATCTCATTAGCACCGACCTATTACGATATTATCTT
TCTTACAATCTTTAGTTTAAGACATTAAGTAGCATTTTAATATGGGTTGGTACAATTTCG
TAAAAGGCTATATGGATACTCTCATTACAGGTTGGTGACTGATATCCCTGCGACAACTGG
AACAAACTTTGGTGAGTTTTATTCCATAGATTGATGGCTATATATGCGGTTGATAGAACC
AATGTATATATATGTTTGATGGTTGTTTTCGCAGGCAATGAGATTGTGTCTTACGAGAAT
CCAAGGCCCACCTCGGGAATTCATCGTATGGTGCCGTGGAGTGCCCCTAAGGTCCTGGAG
>B.napus_BnC6FTb_ASSYST-150
AGAGAAACCTCTAAACCATTTCAAACTTGGGGTACATTCTTAGCCCTGATGACGTACCTT
TGTGACTTGAAGTTAGTAGCACCAGGTTTCCTGTTATATCACAGCCACCTCTTTTTAGTG
TCGCTTTATATATTTTTATTTTTATCTACTAGTCTTTTTATCTACTAGTGTTACAAAAAA
AAATCTACTAGTCTCGCTTTAATTAAAGCATTAACCATATTACATATACTATATTGTTAA
AGTATGCATGCACCATACCAAACTTTCAATGATGCTCTTTGAGTATTCATTGATGCATGT
TTTGGAGTCACTTACACAGTTACACCGAAGATCTATTGCTTTTACAATCACAATAGAACT
ATAGATCTCATTAGCACCGACCTATTACGATATTATCTTTCTTACAATCTTTAGTTTAAG
ACATTAAGTAGCATTTTAATATGGGTTGGTACAATTTCGTAAAAGGCTATATGGATACTC
TCATTACAGGTTGGTGACTGATATCCCTGCGACAACTGGAACAAACTTTGGTGAGTTTTA
TTCCATAGATTGATGGCTATATATGCGGTTGATAGAACCAATGTATATATATGTTTGATG
GTTGTTTTCGCAGGCAATGAGATTGTGTCTTACGAGAATCCAAGGCCCACCTCGGGAATT
CATCGTATCGTGCTGGTGTTGTTCCGGCAGCTCGGGAGGCAAA
>B.napus_BnC6FTb_ASSYST-160
GCTACACACTAAGCCTATTTGTATAAACATTTCGTGTTTCAACTTTAAAGTTGTTTGTAC
ATTCTTAGCCTGATGACGTACCTTTGTGACTTGAAGTTAGTAGCACCAGGTTTCCTGTTA
TATCACAGCCACCTCTTTTTAGTGTCGCTTTATATATTTTTATTTTTATCTACTAGTCTT
TTTATCTACTAGTGTTACAAAAAAAAATCTACTAGTCTCGCTTTAATTAAAGCATTAACC
ATATTACATATACTATATTGTTAAAGTATGCATGCACCATACCAAACTTTCAATGATGCT
CTTTGAGTATTCATTGATGCATGTTTTGGAGTCACTTACACAGTTACACCGAAGATCTAT
TGCTTTTACAATCACAATAGAACTATAGATCTCATTAGCACCGACCTATTACGATATTAT
CTTTCTTACAATCTTTAGTTTAAGACATTAAGTAGCATTTTAATATGGGTTGGTACAATT
TCGTAAAAGGCTATATGGATACTCTCATTACAGGTTGGTGACTGATATCCCTGCGACAAC
TGGAACAAACTTTGGTGAGTTTTATTCCATAGATTGATGGCTATATATGCGGTTGATAGA
ACCAATGTATATATATGTTTGATGGTTGTTTTCGCAGGCAATGAGATTGTGTCTTACGAG
AATCCAAGGCCCACCTCGGGAATTCATCGTATCGTGCTGGTGTGTCCCGGCAGGTCGGG
>B.napus_BnC6FTb_ASSYST-166
GCTACACACTAAGCCTATTTGTATAAACATTTCGTTTTCAACTTTAAAGTTGTTTGTACA
TTCTTAGCCTGATGACGTACCTTTGTGACTTGAAGTTAGTAGCACCAGGTTTCCTGTTAT
ATCACAGCCACCTCTTTTTAGTGTCGCTTTATATATTTTTATTTTTATCTACTAGTCTTT
TTATCTACTAGTGTTACAAAAAAAAATCTACTAGTCTCGCTTTAATTAAAGCATTAACCA
TATTACATATACTATATTGTTAAAGTATGCATGCACCATACCAAACTTTCAATGATGCTC
TTTGAGTATTCATTGATGCATGTTTTGGAGTCACTTACACAGTTACACCGAAGATCTATT
GCTTTTACAATCACAATAGAACTATAGATCTCATTAGCACCGACCTATTACGATATTATC
TTTCTTACAATCTTTAGTTTAAGACATTAAGTAGCATTTTAATATGGGTTGGTACAATTT
CGTAAAAGGCTATATGGATACTCTCATTACAGGTTGGTGACTGATATCCCTGCGACAACT
GGAACAAACTTTGGTGAGTTTTATTCCATAGATTGATGGCTATATATGCGGTTGATAGAA
CCAATGTATATATATGTTTGATGGTTGTTTTCGCAGGCAATGAGATTGTGTCTTACGAGA
ATCCAAGGCCCACCTCGGGAATTCATCGTATCGTGCGGTGTGCCGGCAGTTCGGGG
>B.napus_BnC6FTb_ASSYST-178
CATTCGTTTTAACTTTAAGTTGTTTGTACATTCTTAGCCTGATGACGTACCTTTGTGACT
TGAAGTTAGTAGCACCAGGTTTCCTGTTATATCACAGCCACCTCTTTTTAGTGTCGCTTT
ATATATTTTTATTTTTATCTACTAGTCTTTTTATCTACTAGTGTTACAAAAAAAAATCTA
CTAGTCTCGCTTTAATTAAAGCATTAACCATATTACATATACTATATTGTTAAAGTATGC
ATGCACCATACCAAACTTTCAATGATGCTCTTTGAGTATTCATTGATGCATGTTTTGGAG
TCACTTACACAGTTACACCGAAGATCTATTGCTTTTACAATCACAATAGAACTATAGATC
TCATTAGCACCGACCTATTACGATATTATCTTTCTTACAATCTTTAGTTTAAGACATTAA
GTAGCATTTTAATATGGGTTGGTACAATTTCGTAAAAGGCTATATGGATACTCTCATTAC
AGGTTGGTGACTGATATCCCTGCGACAACTGGAACAAACTTTGGTGAGTTTTATTCCATA
GATTGATGGCTATATATGCGGTTGATAGAACCAATGTATATATATGTTTGATGGTTGTTT
TCGCAGGCAATGAGATTGTGTCTTACGAGAATCCAAGGCCCACCTCGGGAATTCATCGTA
TCGTGCTGGTGTTGTTCCGGCAGCTCGGGAGGCAAACGGTGTATGAACCAGGGTG
>B.napus_BnC6FTb_ASSYST-180
TGAATCGAAGGATCGAGGGTGGTACATTCTTAGCCTGATGACGTACCTTTGTGACTTGAA
GTTAGTAGCACCAGGTTTCCTGTTATATCACAGCCACCTCTTTTTAGTGTCGCTTTATAT
ATTTTTATTTTTATCTACTAGTCTTTTTATCTACTAGTGTTACAAAAAAAAATCTACTAG
TCTCGCTTTAATTAAAGCATTAACCATATTACATATACTATATTGTTAAAGTATGCATGC
ACCATACCAAACTTTCAATGATGCTCTTTGAGTATTCATTGATGCATGTTTTGGAGTCAC
TTACACAGTTACACCGAAGATCTATTGCTTTTACAATCACAATAGAACTATAGATCTCAT
TAGCACCGACCTATTACGATATTATCTTTCTTACAATCTTTAGTTTAAGACATTAAGTAG
CATTTTAATATGGGTTGGTACAATTTCGTAAAAGGCTATATGGATACTCTCATTACAGGT
TGGTGACTGATATCCCTGCGACAACTGGAACAAACTTTGGTGAGTTTTATTCCATAGATT
GATGGCTATATATGCGGTTGATAGAACCAATGTATATATATGTTTGATGGTTGTTTTCGC
AGGCAATGAGATTGTGTCTTACGAGAATCCAAGGCCCACCTCGGGAATTCATCGTATCGT
GCTGGTGTTGTTCCCGCCGGCTCGGGAGGCAAACGGTGTATGAACCCAGGGTG
>B.napus_BnC6FTb_ASSYST-181
CATAACGTTTTCACTTTAAGTTGTTTGTACATTCTTAGCCTGATGACGTACCTTTGTGAC
TTGAAGTTAGTAGCACCAGGTTTCCTGTTATATCACAGCCACCTCTTTTTAGTGTCGCTT
TATATATTTTTATTTTTATCTACTAGTCTTTTTATCTACTAGTGTTACAAAAAAAAATCT
ACTAGTCTCGCTTTAATTAAAGCATTAACCATATTACATATACTATATTGTTAAAGTATG
CATGCACCATACCAAACTTTCAATGATGCTCTTTGAGTATTCATTGATGCATGTTTTGGA
GTCACTTACACAGTTACACCGAAGATCTATTGCTTTTACAATCACAATAGAACTATAGAT
CTCATTAGCACCGACCTATTACGATATTATCTTTCTTACAATCTTTAGTTTAAGACATTA
AGTAGCATTTTAATATGGGTTGGTACAATTTCGTAAAAGGCTATATGGATACTCTCATTA
CAGGTTGGTGACTGATATCCCTGCGACAACTGGAACAAACTTTGGTGAGTTTTATTCCAT
AGATTGATGGCTATATATGCGGTTGATAGAACCAATGTATATATATGTTTGATGGTTGTT
TTCGCAGGCAATGAGATTGTGTCTTACGAGAATCCAAGGCCCACCTCGGGAATTCATCGT
ATCGTGCTGGTGTTGTTCCGGCAGCTCGGGAGG
>B.napus_BnC6FTb_ASSYST-193
GCTACCACACTAAGCCTATTTGTATAAACATTTCGTTTTCAACTTTAAAGTTGTTTGTAC
ATTCTTAGCCTGATGACGTACCTTTGTGACTTGAAGTTAGTAGCACCAGGTTTCCTGTTA
TATCACAGCCACCTCTTTTTAGTGTCGCTTTATATATTTTTATTTTTATCTACTAGTCTT
TTTATCTACTAGTGTTACAAAAAAAAATCTACTAGTCTCGCTTTAATTAAAGCATTAACC
ATATTACATATACTATATTGTTAAAGTATGCATGCACCATACCAAACTTTCAATGATGCT
CTTTGAGTATTCATTGATGCATGTTTTGGAGTCACTTACACAGTTACACCGAAGATCTAT
TGCTTTTACAATCACAATAGAACTATAGATCTCATTAGCACCGACCTATTACGATATTAT
CTTTCTTACAATCTTTAGTTTAAGACATTAAGTAGCATTTTAATATGGGTTGGTACAATT
TCGTAAAAGGCTATATGGATACTCTCATTACAGGTTGGTGACTGATATCCCTGCGACAAC
TGGAACAAACTTTGGTGAGTTTTATTCCATAGATTGATGGCTATATATGCGGTTGATAGA
ACCAATGTATATATATGTTTGATGGTTGTTTTCGCAGGCAATGAGATTGTGTCTTACGAG
AATCCAAGGCCCACCTCGGGAATTCATCGTATCGTGCGGTGTTGTCGGCAGGTCCCG
>B.napus_BnC6FTb_ASSYST-197
TAGATATATACGCCCTGATGCGGGTGGGTACATTCTTAGCCTGATGACGTACCTTTGTGA
CTTGAAGTTAGTAGCACCAGGTTTCCTGTTATATCACAGCCACCTCTTTTTAGTGTCGCT
TTATATATTTTTATTTTTATCTACTAGTCTTTTTTATCTACTAGTGTTACAAAAAAAAAT
CTACTAGTCTCGCTTTAATTAAAGCATTAACCATATTACATATACTATATTGTTAAAGTA
TGCATGCACCATACCAAACTTTCAATGATGCTCTTTGAGTATTCATTGATGCATGTTTTG
GAGTCACTTACACAGTTACACCGAAGATCTATTGCTTTTACAATCACAATAGAACTATAG
ATCTCATTAGCACCGACCTATTACGATATTATCTTTCTTACAATCTTTAGTTTAAGACAT
TAAGTAGCATTTTAATATGGGTTGGTACAATTTCGTAAAAGGCTATATGGATACTCTCAT
TACAGGTTGGTGACTGATATCCCTGCGACAACTGGAACAAACTTTGGTGAGTTTTATTCC
ATAGATTGATGGCTATATATGCGGTTGATAGAACCAATGTATATATATGTTTGATGGTTG
TTTTCGCAGGCAATGAGATTGTGTCTTACGAGAATCCAAGGCCCACCTCGGGAATTCATC
GTATCGTGCTGGTGTTGTTCCGGCAGCTCGGGGAGGCAAACGGTGTATGAACCAGGGT
>B.napus_BnC6FTb_ASSYST-210
CCTGTTACTAAGGTTGTTTGTACATTCTTAGCCTGATGACGTACCTTTGTGACTTGAAGT
TAGTAGCACCAGGTTTTCCTGTTTATATCACAGCCACCTCTTTTTAGTGTCGCTTTATAT
ATTTTTATTTTTATCTACTAGTCTTTTTATCTACTAGTGTTACAAAAAAAAATCTACTAG
TCTCGCTTTAATTAAAGCATTAACCATATTACATATACTATATTGTTAAAGTATGCATGC
ACCATACCAAACTTTCAATGATGCTCTTTGAGTATTCATTGATGCATGTTTTGGAGTCAC
TTACACAGTTACACCGAAGATCTATTGCTTTTACAATCACAATAGAACTATAGATCTCAT
TAGCACCGACCTATTACGATATTATCTTTCTTACAATCTTTAGTTTAAGACATTAAGTAG
CATTTTAATATGGGTTGGTACAATTTCGTAAAAGGCTATATGGATACTCTCATTACAGGT
TGGTGACTGATATCCCTGCGACAACTGGAACAAACTTTGGTGAGTTTTATTCCATAGATT
GATGGCTATATATGCGGTTGATAGAACCAATGTATATATATGTTTGATGGTTGTTTTCGC
AGGCAATGAGATTGTGTCTTACGAGAATCCAAGGCCCACCTCGGGAATTCATCGTATCGT
GCTGGTGTTGTTCCGGCAGCTCGGGAAGGCAAAACGGTGTATGACC
>B.napus_BnC6FTb_ASSYST-212
GGTGCTACACACTAAGCCCTATTTTGTATAAACATTTCGTTTTCAACTTTAAAGTTTGTT
TGTACATTCTTAGCCTGATGACGTACCTTTGTGACTTGAAGTTAGTAGCACCAGGTTTCC
TGTTATATCACAGCCACCTCTTTTTAGTGTCGCTTTATATATTTTTATTTTTATCTACTA
GTCTTTTTATCTACTAGTGTTACAAAAAAAAATCTACTAGTCTCGCTTTAATTAAAGCAT
TAACCATATTACATATACTATATTGTTAAAGTATGCATGCACCATACCAAACTTTCAATG
ATGCTCTTTGAGTATTCATTGATGCATGTTTTGGAGTCACTTACACAGTTACACCGAAGA
TCTATTGCTTTTACAATCACAATAGAACTATAGATCTCATTAGCACCGACCTATTACGAT
ATTATCTTTCTTACAATCTTTAGTTTAAGACATTAAGTAGCATTTTAATATGGGTTGGTA
CAATTTCGTAAAAGGCTATATGGATACTCTCATTACAGGTTGGTGACTGATATCCCTGCG
ACAACTGGAACAAACTTTGGTGAGTTTTATTCCATAGATTGATGGCTATATATGCGGTTG
ATAGAACCAATGTATATATATGTTTGATGGTTGTTTTCGCAGGCAAATGAGATTGTGTCT
TACGAGAATCCAAGGCCCACCTCGGGAATTCATCGTATGGGTGCACGGTTAAACCAGCAA
AGTTT
>B.napus_BnC6FTb_ASSYST-218
TGAAAGCGCAAAGCTAAGCTTGTTTGTACATTCTTAGCCTGATGACGTACCTTTGTGACT
TGAAGTTAGTAGCACCAGGTTTCCTGTTATATCACAGCCACCTCTTTTTAGTGTCGCTTT
ATATATTTTTATTTTTATCTACTAGTCTTTTTATCTACTAGTGTTACAAAAAAAAATCTA
CTAGTCTCGCTTTAATTAAAGCATTAACCATATTACATATACTATATTGTTAAAGTATGC
ATGCACCATACCAAACTTTCAATGATGCTCTTTGAGTATTCATTGATGCATGTTTTGGAG
TCACTTACACAGTTACACCGAAGATCTATTGCTTTTACAATCACAATAGAACTATAGATC
TCATTAGCACCGACCTATTACGATATTATCTTTCTTACAATCTTTAGTTTAAGACATTAA
GTAGCATTTTAATATGGGTTGGTACAATTTCGTAAAAGGCTATATGGATACTCTCATTAC
AGGTTGGTGACTGATATCCCTGCGACAACTGGAACAAACTTTGGTGAGTTTTATTCCATA
GATTGATGGCTATATATGCGGTTGATAGAACCAATGTATATATATGTTTGATGGTTGTTT
TCGCAGGCAATGAGATTGTGTCTTACGAGAATCCAAGGCCCACCTCGGGAATTCATCGTA
TCGTGCTGGTGTTGTTCCCGGCAGCTCGGGAGGCAAACGGTGTAATGAACCAGGGTG
>B.napus_BnC6FTb_ASSYST-232
GCTACCACACTAAGCCTATTTGTATAAACATTTCGTTTTCAACTTTAAAGTTGTTTGTAC
ATTCTTAGCCTGATGACGTACCTTTGTGACTTGAAGTTAGTAGCACCAGGTTTCCTGTTA
TATCACAGCCACCTCTTTTTAGTGTCGCTTTATATATTTTTATTTTTATCTACTAGTCTT
TTTATCTACTAGTGTTACAAAAAAAAATCTACTAGTCTCGCTTTAATTAAAGCATTAACC
ATATTACATATACTATATTGTTAAAGTATGCATGCACCATACCAAACTTTCAATGATGCT
CTTTGAGTATTCATTGATGCATGTTTTGGAGTCACTTACACAGTTACACCGAAGATCTAT
TGCTTTTACAATCACAATAGAACTATAGATCTCATTAGCACCGACCTATTACGATATTAT
CTTTCTTACAATCTTTAGTTTAAGACATTAAGTAGCATTTTAATATGGGTTGGTACAATT
TCGTAAAAGGCTATATGGATACTCTCATTACAGGTTGGTGACTGATATCCCTGCGACAAC
TGGAACAAACTTTGGTGAGTTTTATTCCATAGATTGATGGCTATATATGCGGTTGATAGA
ACCAATGTATATATATGTTTGATGGTTGTTTTCGCAGGCAATGAGATTGTGTCTTACGAG
AATCCAAGGCCCACCTCGGGAATTCATCGTATCGTGCTGGTGTGCCGGCAGTTCCGGG
>B.napus_BnC6FTb_ASSYST-236
TTCAACTAAAGGATATTAGGCGCGTTTGTACATTCTTAGCCTGATGACGTACCTTTGTGA
CTTGAAGTTAGTAGCACCAGGTTTCCTGTTATATCACAGCCACCTCTTTTTAGTGTCGCT
TTATATATTTTTATTTTTATCTACTAGTCTTTTTATCTACTAGTGTTACAAAAAAAAATC
TACTAGTCTCGCTTTAATTAAAGCATTAACCATATTACATATACTATATTGTTAAAGTAT
GCATGCACCATACCAAACTTTCAATGATGCTCTTTGAGTATTCATTGATGCATGTTTTGG
AGTCACTTACACAGTTACACCGAAGATCTATTGCTTTTACAATCACAATAGAACTATAGA
TCTCATTAGCACCGACCTATTACGATATTATCTTTCTTACAATCTTTAGTTTAAGACATT
AAGTAGCATTTTAATATGGGTTGGTACAATTTCGTAAAAGGCTATATGGATACTCTCATT
ACAGGTTGGTGACTGATATCCCTGCGACAACTGGAACAAACTTTGGTGAGTTTTATTCCA
TAGATTGATGGCTATATATGCGGTTGATAGAACCAATGTATATATATGTTTGATGGTTGT
TTTCGCAGGCAATGAGATTGTGTCTTACGAGAATCCAAGGCCCACCTCGGGAATTCATCG
TATCGTGCTGGTGTTGTTCCGGCAGCTCGGGAGGCAAACGGTGTATGACCAGGGTG
>B.napus_BnC6FTb_ASSYST-237
ATGCGTTTTGAACTTTAAAGTTGTTTGTACATTCTTAGCCTGATGACGTACCTTTGTGAC
TTGAAGTTAGTAGCACCAGGTTTCCTGTTATATCACAGCCACCTCTTTTTAGTGTCGCTT
TATATATTTTTATTTTTATCTACTAGTCTTTTTATCTACTAGTGTTACAAAAAAAAATCT
ACTAGTCTCGCTTTAATTAAAGCATTAACCATATTACATATACTATATTGTTAAAGTATG
CATGCACCATACCAAACTTTCAATGATGCTCTTTGAGTATTCATTGATGCATGTTTTGGA
GTCACTTACACAGTTACACCGAAGATCTATTGCTTTTACAATCACAATAGAACTATAGAT
CTCATTAGCACCGACCTATTACGATATTATCTTTCTTACAATCTTTAGTTTAAGACATTA
AGTAGCATTTTAATATGGGTTGGTACAATTTCGTAAAAGGCTATATGGATACTCTCATTA
CAGGTTGGTGACTGATATCCCTGCGACAACTGGAACAAACTTTGGTGAGTTTTATTCCAT
AGATTGATGGCTATATATGCGGTTGATAGAACCAATGTATATATATGTTTGATGGTTGTT
TTCGCAGGCAATGAGATTGTGTCTTACGAGAATCCAAGGCCCACCTCGGGAATTCATCGT
ATCGTGCTGGTGTTGTTCCGGCAGCTCGGGAGGCAAA
>B.napus_BnC6FTb_ASSYST-239
GCTACACACTAAGCCTATTTGTATAAACATTTCGTTTTCAACTTTAAAGTTGTTTGTACA
TTCTTAGCCTGATGACGTACCTTTGTGACTTGAAGTTAGTAGCACCAGGTTTCCTGTTAT
ATCACAGCCACCTCTTTTTAGTGTCGCTTTATATATTTTTATTTTTATCTACTAGTCTTT
TTATCTACTAGTGTTACAAAAAAAAATCTACTAGTCTCGCTTTAATTAAAGCATTAACCA
TATTACATATACTATATTGTTAAAGTATGCATGCACCATACCAAACTTTCAATGATGCTC
TTTGAGTATTCATTGATGCATGTTTTGGAGTCACTTACACAGTTACACCGAAGATCTATT
GCTTTTACAATCACAATAGAACTATAGATCTCATTAGCACCGACCTATTACGATATTATC
TTTCTTACAATCTTTAGTTTAAGACATTAAGTAGCATTTTAATATGGGTTGGTACAATTT
CGTAAAAGGCTATATGGATACTCTCATTACAGGTTGGTGACTGATATCCCTGCGACAACT
GGAACAAACTTTGGTGAGTTTTATTCCATAGATTGATGGCTATATATGCGGTTGATAGAA
CCAATGTATATATATGTTTGATGGTTGTTTTCGCAGGCAATGAGATTGTGTCTTACGAGA
ATCCAAGGCCCACCTCGGGAATTCATCGTATCGTGCGGTGTGTCGGCAGGTCCGGAG
>B.napus_BnC6FTb_ASSYST-240
GCTACACACTAAGCCTATTTGTATAAACATTTCGTTTTCAACTTTAAAGTTGTTTGTACA
TTCTTAGCCTGATGACGTACCTTTGTGACTTGAAGTTAGTAGCACCAGGTTTCCTGTTAT
ATCACAGCCACCTCTTTTTAGTGTCGCTTTATATATTTTTATTTTTATCTACTAGTCTTT
TTATCTACTAGTGTTACAAAAAAAAATCTACTAGTCTCGCTTTAATTAAAGCATTAACCA
TATTACATATACTATATTGTTAAAGTATGCATGCACCATACCAAACTTTCAATGATGCTC
TTTGAGTATTCATTGATGCATGTTTTGGAGTCACTTACACAGTTACACCGAAGATCTATT
GCTTTTACAATCACAATAGAACTATAGATCTCATTAGCACCGACCTATTACGATATTATC
TTTCTTACAATCTTTAGTTTAAGACATTAAGTAGCATTTTAATATGGGTTGGTACAATTT
CGTAAAAGGCTATATGGATACTCTCATTACAGGTTGGTGACTGATATCCCTGCGACAACT
GGAACAAACTTTGGTGAGTTTTATTCCATAGATTGATGGCTATATATGCGGTTGATAGAA
CCAATGTATATATATGTTTGATGGTTGTTTTCGCAGGCAATGAGATTGTGTCTTACGAGA
ATCCAAGGCCCACCTCGGGAATTCATCGTATCGTGCGGTGTTTCGGCAGTTCGG
>B.napus_BnC6FTb_ASSYST-242
GCTACACACTAAGCCTATTTGTATAAACATTTCGTTTTCAACTTTAAAGTTGTTTGTACA
TTCTTAGCCTGATGACGTACCTTTGTGACTTGAAGTTAGTAGCACCAGGTTTCCTGTTAT
ATCACAGCCACCTCTTTTTAGTGTCGCTTTATATATTTTTATTTTTATCTACTAGTCTTT
TTATCTACTAGTGTTACAAAAAAAAATCTACTAGTCTCGCTTTAATTAAAGCATTAACCA
TATTACATATACTATATTGTTAAAGTATGCATGCACCATACCAAACTTTCAATGATGCTC
TTTGAGTATTCATTGATGCATGTTTTGGAGTCACTTACACAGTTACACCGAAGATCTATT
GCTTTTACAATCACAATAGAACTATAGATCTCATTAGCACCGACCTATTACGATATTATC
TTTCTTACAATCTTTAGTTTAAGACATTAAGTAGCATTTTAATATGGGTTGGTACAATTT
CGTAAAAGGCTATATGGATACTCTCATTACAGGTTGGTGACTGATATCCCTGCGACAACT
GGAACAAACTTTGGTGAGTTTTATTCCATAGATTGATGGCTATATATGCGGTTGATAGAA
CCAATGTATATATATGTTTGATGGTTGTTTTCGCAGGCAATGAGATTGTGTCTTACGAGA
ATCCAAGGCCCACCTCGGGGAATTCATCGTATCGTGCGGTGGTACGGCAGGTCCGGG
>B.napus_BnC6FTb_ASSYST-244
TTTAACGTTAAAGTTGTTTGTACATTCTTAGCCTGATGACGTACCTTTGTGACTTGAAGT
TAGTAGCACCAGGTTTCCTGTTATATCACAGCCACCTCTTTTTAGTGTCGCTTTATATAT
TTTTATTTTTATCTACTAGTCTTTTTATCTACTAGTGTTACAAAAAAAAATCTACTAGTC
TCGCTTTAATTAAAGCATTAACCATATTACATATACTATATTGTTAAAGTATGCATGCAC
CATACCAAACTTTCAATGATGCTCTTTGAGTATTCATTGATGCATGTTTTGGAGTCACTT
ACACAGTTACACCGAAGATCTATTGCTTTTACAATCACAATAGAACTATAGATCTCATTA
GCACCGACCTATTACGATATTATCTTTCTTACAATCTTTAGTTTAAGACATTAAGTAGCA
TTTTAATATGGGTTGGTACAATTTCGTAAAAGGCTATATGGATACTCTCATTACAGGTTG
GTGACTGATATCCCTGCGACAACTGGAACAAACTTTGGTGAGTTTTATTCCATAGATTGA
TGGCTATATATGCGGTTGATAGAACCAATGTATATATATGTTTGATGGTTGTTTTCGCAG
GCAATGAGATTGTGTCTTACGAGAATCCAAGGCCCACCTCGGGAATTCATCGTATCGTGC
TGGTGTTGTTCCGGCAGCTCGGGAGGCAAACGG
>B.napus_BnC6FTb_ASSYST-250
GCTACACACTAAGCCTATTTGTATAAACATCATTCGTTTTCAACTTTAAAGTTGTTTGTA
CATTCTTAGCCTGATGACGTACCTTTGTGACTTGAAGTTAGTAGCACCAGGTTTCCTGTT
ATATCACAGCCACCTCTTTTTAGTGTCGCTTTATATATTTTTATTTTTATCTACTAGTCT
TTTTATCTACTAGTGTTACAAAAAAAAATCTACTAGTCTCGCTTTAATTAAAGCATTAAC
CATATTACATATACTATATTGTTAAAGTATGCATGCACCATACCAAACTTTCAATGATGC
TCTTTGAGTATTCATTGATGCATGTTTTGGAGTCACTTACACAGTTACACCGAAGATCTA
TTGCTTTTACAATCACAATAGAACTATAGATCTCATTAGCACCGACCTATTACGATATTA
TCTTTCTTACAATCTTTAGTTTAAGACATTAAGTAGCATTTTAATATGGGTTGGTACAAT
TTCGTAAAAGGCTATATGGATACTCTCATTACAGGTTGGTGACTGATATCCCTGCGACAA
CTGGAACAAACTTTGGTGAGTTTTATTCCATAGATTGATGGCTATATATGCGGTTGATAG
AACCAATGTATATATATGTTTGATGGTTGTTTTCGCAGGCAATGAGATTGTGTCTTACGA
GAATCCAAGGCCCACCTCGGGAATTCATCGTATCGTGCTGGTGTTGTTCCGGCAGCTCGG
GAGGCAAGCCGGTGTATGAACCAGGGAGG
>B.napus_BnC6FTb_ASSYST-251
CATTCGTGTTTAACTTTAAGTTGTTTGTACATTCTTAGCCTGATGACGTACCTTTGTGAC
TTGAAGTTAGTAGCACCAGGTTTCCTGTTATATCACAGCCACCTCTTTTTAGTGTCGCTT
TATATATTTTTATTTTTATCTACTAGTCTTTTTATCTACTAGTGTTACAAAAAAAAATCT
ACTAGTCTCGCTTTAATTAAAGCATTAACCATATTACATATACTATATTGTTAAAGTATG
CATGCACCATACCAAACTTTCAATGATGCTCTTTGAGTATTCATTGATGCATGTTTTGGA
GTCACTTACACAGTTACACCGAAGATCTATTGCTTTTACAATCACAATAGAACTATAGAT
CTCATTAGCACCGACCTATTACGATATTATCTTTCTTACAATCTTTAGTTTAAGACATTA
AGTAGCATTTTAATATGGGTTGGTACAATTTCGTAAAAGGCTATATGGATACTCTCATTA
CAGGTTGGTGACTGATATCCCTGCGACAACTGGAACAAACTTTGGTGAGTTTTATTCCAT
AGATTGATGGCTATATATGCGGTTGATAGAACCAATGTATATATATGTTTGATGGTTGTT
TTCGCAGGCAATGAGATTGTGTCTTACGAGAATCCAAGGCCCACCTCGGGAATTCATCGT
ATCGTGCTGGTGTTGTTCCGGCAGCTCGGGAGGCAAAAGGGTGTATGAACCAGGGT
>B.napus_BnC6FTb_ASSYST-253
GCTACACACTAAGCCTATTTGTATAAACATTTCGTTTTCAACTTTAAAGTTGTTTGTACA
TTCTTAGCCTGATGACGTACCTTTGTGACTTGAAGTTAGTAGCACCAGGTTTCCTGTTAT
ATCACAGCCACCTCTTTTTAGTGTCGCTTTATATATTTTTATTTTTATCTACTAGTCTTT
TTATCTACTAGTGTTACAAAAAAAAATCTACTAGTCTCGCTTTAATTAAAGCATTAACCA
TATTACATATACTATATTGTTAAAGTATGCATGCACCATACCAAACTTTCAATGATGCTC
TTTGAGTATTCATTGATGCATGTTTTGGAGTCACTTACACAGTTACACCGAAGATCTATT
GCTTTTACAATCACAATAGAACTATAGATCTCATTAGCACCGACCTATTACGATATTATC
TTTCTTACAATCTTTAGTTTAAGACATTAAGTAGCATTTTAATATGGGTTGGTACAATTT
CGTAAAAGGCTATATGGATACTCTCATTACAGGTTGGTGACTGATATCCCTGCGACAACT
GGAACAAACTTTGGTGAGTTTTATTCCATAGATTGATGGCTATATATGCGGTTGATAGAA
CCAATGTATATATATGTTTGATGGTTGTTTTCGCAGGCAATGAGATTGTGTCTTACGAGA
ATCCAAGGCCCACCTCGGGAATTCATCGTATCGTGCGGTGTTTGCGGCAGTTCCGG
>B.napus_BnC6FTb_ASSYST-254
ATAACGTTTTGGACTTTAAAGTTGTTTGTACATTCTTAGCCTGATGACGTACCTTTGTGA
CTTGAAGTTAGTAGCACCAGGTTTCCTGTTATATCACAGCCACCTCTTTTTAGTGTCGCT
TTATATATTTTTATTTTTATCTACTAGTCTTTTTATCTACTAGTGTTACAAAAAAAAATC
TACTAGTCTCGCTTTAATTAAAGCATTAACCATATTACATATACTATATTGTTAAAGTAT
GCATGCACCATACCAAACTTTCAATGATGCTCTTTGAGTATTCATTGATGCATGTTTTGG
AGTCACTTACACAGTTACACCGAAGATCTATTGCTTTTACAATCACAATAGAACTATAGA
TCTCATTAGCACCGACCTATTACGATATTATCTTTCTTACAATCTTTAGTTTAAGACATT
AAGTAGCATTTTAATATGGGTTGGTACAATTTCGTAAAAGGCTATATGGATACTCTCATT
ACAGGTTGGTGACTGATATCCCTGCGACAACTGGAACAAACTTTGGTGAGTTTTATTCCA
TAGATTGATGGCTATATATGCGGTTGATAGAACCAATGTATATATATGTTTGATGGTTGT
TTTCGCAGGCAATGAGATTGTGTCTTACGAGAATCCAAGGCCCACCTCGGGAATTCATCG
TATCGTGCTGGTGTTGTTCCGGCAGCTCGGGAGGCGAGCGGTGTATGAACCAGGGTG
>B.napus_BnC6FTb_ASSYST-256
GCTACACACTAAGCCTATTTGTATAAACATTTCGTTTTCAACTTTAAAGTTGTTTGTACA
TTCTTAGCCTGATGACGTACCTTTGTGACTTGAAGTTAGTAGCACCAGGTTTCCTGTTAT
ATCACAGCCACCTCTTTTTAGTGTCGCTTTATATATTTTTATTTTTATCTACTAGTCTTT
TTATCTACTAGTGTTACAAAAAAAAATCTACTAGTCTCGCTTTAATTAAAGCATTAACCA
TATTACATATACTATATTGTTAAAGTATGCATGCACCATACCAAACTTTCAATGATGCTC
TTTGAGTATTCATTGATGCATGTTTTGGAGTCACTTACACAGTTACACCGAAGATCTATT
GCTTTTACAATCACAATAGAACTATAGATCTCATTAGCACCGACCTATTACGATATTATC
TTTCTTACAATCTTTAGTTTAAGACATTAAGTAGCATTTTAATATGGGTTGGTACAATTT
CGTAAAAGGCTATATGGATACTCTCATTACAGGTTGGTGACTGATATCCCTGCGACAACT
GGAACAAACTTTGGTGAGTTTTATTCCATAGATTGATGGCTATATATGCGGTTGATAGAA
CCAATGTATATATATGTTTGATGGTTGTTTTCGCAGGCAATGAGATTGTGTCTTACGAGA
ATCCAAGGCCCACCTCGGGAATTCATCGTATCGTGCGGTGTGTCCGGCAGTCCGG
>B.napus_BnC6FTb_ASSYST-268
CTACCACACTAAGCCTATTTGTATAAACATTTCGTTTTCAACTTTAAAGTTGTTTGTACA
TTCTTAGCCTGATGACGTACCTTTGTGACTTGAAGTTAGTAGCACCAGGTTTCCTGTTAT
ATCACAGCCACCTCTTTTTAGTGTCGCTTTATATATTTTTATTTTTATCTACTAGTCTTT
TTATCTACTAGTGTTACAAAAAAAAATCTACTAGTCTCGCTTTAATTAAAGCATTAACCA
TATTACATATACTATATTGTTAAAGTATGCATGCACCATACCAAACTTTCAATGATGCTC
TTTGAGTATTCATTGATGCATGTTTTGGAGTCACTTACACAGTTACACCGAAGATCTATT
GCTTTTACAATCACAATAGAACTATAGATCTCATTAGCACCGACCTATTACGATATTATC
TTTCTTACAATCTTTAGTTTAAGACATTAAGTAGCATTTTAATATGGGTTGGTACAATTT
CGTAAAAGGCTATATGGATACTCTCATTACAGGTTGGTGACTGATATCCCTGCGACAACT
GGAACAAACTTTGGTGAGTTTTATTCCATAGATTGATGGCTATATATGCGGTTGATAGAA
CCAATGTATATATATGTTTGATGGTTGTTTTCGCAGGCAATGAGATTGTGTCTTACGAGA
ATCCAAGGCCCACCTCGGGAATTCATCGTATCGTGCTGGTGTTTGCGGCAGTTCCGGA
>B.napus_BnC6FTb_ASSYST-271
GCTACCACACTAAGCCTATTTGTATAAACATTTCGTTTTCAACTTTAAAGTTGTTTGTAC
ATTCTTAGCCTGATGACGTACCTTTGTGACTTGAAGTTAGTAGCACCAGGTTTCCTGTTA
TATCACAGCCACCTCTTTTTAGTGTCGCTTTATATATTTTTATTTTTATCTACTAGTCTT
TTTATCTACTAGTGTTACAAAAAAAAATCTACTAGTCTCGCTTTAATTAAAGCATTAACC
ATATTACATATACTATATTGTTAAAGTATGCATGCACCATACCAAACTTTCAATGATGCT
CTTTGAGTATTCATTGATGCATGTTTTGGAGTCACTTACACAGTTACACCGAAGATCTAT
TGCTTTTACAATCACAATAGAACTATAGATCTCATTAGCACCGACCTATTACGATATTAT
CTTTCTTACAATCTTTAGTTTAAGACATTAAGTAGCATTTTAATATGGGTTGGTACAATT
TCGTAAAAGGCTATATGGATACTCTCATTACAGGTTGGTGACTGATATCCCTGCGACAAC
TGGAACAAACTTTGGTGAGTTTTATTCCATAGATTGATGGCTATATATGCGGTTGATAGA
ACCAATGTATATATATGTTTGATGGTTGTTTTCGCAGGCAATGAGATTGTGTCTTACGAG
AATCCAAGGCCCACCTCGGGAATTCATCGTATCGTGCGGTGTGTCGGCAGTTCGGG
>B.napus_BnC6FTb_ASSYST-272
GCTACACACTAAGCCTATTTGTATAAACATTTCGTTTTCAACTTTAAAGTTGTTTGTACA
TTCTTAGCCTGATGACGTACCTTTGTGACTTGAAGTTAGTAGCACCAGGTTTCCTGTTAT
ATCACAGCCACCTCTTTTTAGTGTCGCTTTATATATTTTTATTTTTATCTACTAGTCTTT
TTATCTACTAGTGTTACAAAAAAAAATCTACTAGTCTCGCTTTAATTAAAGCATTAACCA
TATTACATATACTATATTGTTAAAGTATGCATGCACCATACCAAACTTTCAATGATGCTC
TTTGAGTATTCATTGATGCATGTTTTGGAGTCACTTACACAGTTACACCGAAGATCTATT
GCTTTTACAATCACAATAGAACTATAGATCTCATTAGCACCGACCTATTACGATATTATC
TTTCTTACAATCTTTAGTTTAAGACATTAAGTAGCATTTTAATATGGGTTGGTACAATTT
CGTAAAAGGCTATATGGATACTCTCATTACAGGTTGGTGACTGATATCCCTGCGACAACT
GGAACAAACTTTGGTGAGTTTTATTCCATAGATTGATGGCTATATATGCGGTTGATAGAA
CCAATGTATATATATGTTTGATGGTTGTTTTCGCAGGCAATGAGATTGTGTCTTACGAGA
ATCCAAGGCCCACCTCGGGAATTCATCGTATCGTGCTGGTGTGTCGGCAGTTTCGG
>B.napus_BnC6FTb_ASSYST-274
GCTACACACTAAGCCTATTTGTATAAACATTTCGTTTTCAACTTTAAAGTTGTTTGTACA
TTCTTAGCCTGATGACGTACCTTTGTGACTTGAAGTTAGTAGCACCAGGTTTCCTGTTAT
ATCACAGCCACCTCTTTTTAGTGTCGCTTTATATATTTTTATTTTTATCTACTAGTCTTT
TTATCTACTAGTGTTACAAAAAAAAATCTACTAGTCTCGCTTTAATTAAAGCATTAACCA
TATTACATATACTATATTGTTAAAGTATGCATGCACCATACCAAACTTTCAATGATGCTC
TTTGAGTATTCATTGATGCATGTTTTGGAGTCACTTACACAGTTACACCGAAGATCTATT
GCTTTTACAATCACAATAGAACTATAGATCTCATTAGCACCGACCTATTACGATATTATC
TTTCTTACAATCTTTAGTTTAAGACATTAAGTAGCATTTTAATATGGGTTGGTACAATTT
CGTAAAAGGCTATATGGATACTCTCATTACAGGTTGGTGACTGATATCCCTGCGACAACT
GGAACAAACTTTGGTGAGTTTTATTCCATAGATTGATGGCTATATATGCGGTTGATAGAA
CCAATGTATATATATGTTTGATGGTTGTTTTCGCAGGCAATGAGATTGTGTCTTACGAGA
ATCCAAGGCCCACCTCGGGAATTCATCGTATCGTGCTGGTGTGTCGGCAGTTCGGGG
>B.napus_BnC6FTb_ASSYST-276
GCTACACACTAAGCCTATTTGTATAAACACTTTCGTTTTCAACTTTAAAGTTGTTTGTAC
ATTCTTAGCCTGATGACGTACCTTTGTGACTTGAAGTTAGTAGCACCAGGTTTCCTGTTA
TATCACAGCCACCTCTTTTTAGTGTCGCTTTATATATTTTTATTTTTATCTACTAGTCTT
TTTATCTACTAGTGTTACAAAAAAAAATCTACTAGTCTCGCTTTAATTAAAGCATTAACC
ATATTACATATACTATATTGTTAAAGTATGCATGCACCATACCAAACTTTCAATGATGCT
CTTTGAGTATTCATTGATGCATGTTTTGGAGTCACTTACACAGTTACACCGAAGATCTAT
TGCTTTTACAATCACAATAGAACTATAGATCTCATTAGCACCGACCTATTACGATATTAT
CTTTCTTACAATCTTTAGTTTAAGACATTAAGTAGCATTTTAATATGGGTTGGTACAATT
TCGTAAAAGGCTATATGGATACTCTCATTACAGGTTGGTGACTGATATCCCTGCGACAAC
TGGAACAAACTTTGGTGAGTTTTATTCCATAGATTGATGGCTATATATGCGGTTGATAGA
ACCAATGTATATATATGTTTGATGGTTGTTTTCGCAGGCAATGAGATTGTGTCTTACGAG
AATCCAAGGCCCACCTCGGGAATTCATCGTATCGTGCTGGTGTTGTTCCGGCAGCGCGGG
GAGGCAAACGGTGTATGAACCAGGGGGG
>B.napus_BnC6FTb_ASSYST-278
GCTACACACTAAGCCTATTTGTATAAACATTTCGTTTTCAACTTTAAAGTTGTTTGTACA
TTCTTAGCCTGATGACGTACCTTTGTGACTTGAAGTTAGTAGCACCAGGTTTCCTGTTAT
ATCACAGCCACCTCTTTTTAGTGTCGCTTTATATATTTTTATTTTTATCTACTAGTCTTT
TTATCTACTAGTGTTACAAAAAAAAATCTACTAGTCTCGCTTTAATTAAAGCATTAACCA
TATTACATATACTATATTGTTAAAGTATGCATGCACCATACCAAACTTTCAATGATGCTC
TTTGAGTATTCATTGATGCATGTTTTGGAGTCACTTACACAGTTACACCGAAAATCTATT
GCTTTTACAATCACAATAGAACTATAGATCTCATTAGCACCGACCTATTACGATATTATC
TTTCTTACAATCTTTAGTTTAAGACATTAAGTAGCATTTTAATATGGGTTGGTACAATTT
CGTAAAAGGCTATATGGATACTCTCATTACAGGTTGGTGACTGATATCCCTGCGACAACT
GGAACAAACTTTGGTGAGTTTTATTCCATAGATTGATGGCTATATATGCGGTTGATAGAA
CCAATGTATATATATGTTTGATGGTTGTTTTCGCAGGCAATGAGATTGTGTCTTACGAGA
ATCCAAGGCCCACCTCGGGAATTCATCGTATCGTGCGGTGTTTCCGGCAGGTTCCGG
>B.napus_BnC6FTb_ASSYST-280
TTACGGTTTCAACTTTAAAGTTGTTTGTACATTCTTAGCCTGATGACGTACCTTTGTGAC
TTGAAGTTAGTAGCACCAGGTTTCCTGTTATATCACAGCCACCTCTTTTTAGTGTCGCTT
TATATATTTTTATTTTTATCTACTAGTCTTTTTATCTACTAGTGTTACAAAAAAAAATCT
ACTAGTCTCGCTTTAATTAAAGCATTAACCATATTACATATACTATATTGTTAAAGTATG
CATGCACCATACCAAACTTTCAATGATGCTCTTTGAGTATTCATTGATGCATGTTTTGGA
GTCACTTACACAGTTACACCGAAGATCTATTGCTTTTACAATCACAATAGAACTATAGAT
CTCATTAGCACCGACCTATTACGATATTATCTTTCTTACAATCTTTAGTTTAAGACATTA
AGTAGCATTTTAATATGGGTTGGTACAATTTCGTAAAAGGCTATATGGATACTCTCATTA
CAGGTTGGTGACTGATATCCCTGCGACAACTGGAACAAACTTTGGTGAGTTTTATTCCAT
AGATTGATGGCTATATATGCGGTTGATAGAACCAATGTATATATATGTTTGATGGTTGTT
TTCGCAGGCAATGAGATTGTGTCTTACGAGAATCCAAGGCCCACCTCGGGAATTCATCGT
ATCGTGCTGGTGTTGTTCCGGCAGCTCGGGAAGGCAAA
>B.napus_BnC6FTb_ASSYST-281
CATTACGTTTTGCACTTTAAAGTTGTTTGTACATTCTTAGCCTGATGACGTACCTTTGTG
ACTTGAAGTTAGTAGCACCAGGTTTCCTGTTATATCACAGCCACCTCTTTTTAGTGTCGC
TTTATATATTTTTATTTTTATCTACTAGTCTTTTTATCTACTAGTGTTACAAAAAAAAAT
CTACTAGTCTCGCTTTAATTAAAGCATTAACCATATTACATATACTATATTGTTAAAGTA
TGCATGCACCATACCAAACTTTCAATGATGCTCTTTGAGTATTCATTGATGCATGTTTTG
GAGTCACTTACACAGTTACACCGAAGATCTATTGCTTTTACAATCACAATAGAACTATAG
ATCTCATTAGCACCGACCTATTACGATATTATCTTTCTTACAATCTTTAGTTTAAGACAT
TAAGTAGCATTTTAATATGGGTTGGTACAATTTCGTAAAAGGCTATATGGATACTCTCAT
TACAGGTTGGTGACTGATATCCCTGCGACAACTGGAACAAACTTTGGTGAGTTTTATTCC
ATAGATTGATGGCTATATATGCGGTTGATAGAACCAATGTATATATATGTTTGATGGTTG
TTTTCGCAGGCAATGAGATTGTGTCTTACGAGAATCCAAGGCCCACCTCGGGAATTCATC
GTATCGTGCTGGTGTTGTTCCGGCAGCTCGGGAGG
>B.napus_BnC6FTb_ASSYST-284
GCTACACACTAAGCCTATTTGTATAAACATTTCGTTTTCAACTTTAAAGTTGTTTGTACA
TTCTTAGCCTGATGACGTACCTTTGTGACTTGAAGTTAGTAGCACCAGGTTTCCTGTTAT
ATCACAGCCACCTCTTTTTAGTGTCGCTTTATATATTTTTATTTTTATCTACTAGTCTTT
TTATCTACTAGTGTTACAAAAAAAAATCTACTAGTCTCGCTTTAATTAAAGCATTAACCA
TATTACATATACTATATTGTTAAAGTATGCATGCACCATACCAAACTTTCAATGATGCTC
TTTGAGTATTCATTGATGCATGTTTTGGAGTCACTTACACAGTTACACCGAAGATCTATT
GCTTTTACAATCACAATAGAACTATAGATCTCATTAGCACCGACCTATTACGATATTATC
TTTCTTACAATCTTTAGTTTAAGACATTAAGTAGCATTTTAATATGGGTTGGTACAATTT
CGTAAAAGGCTATATGGATACTCTCATTACAGGTTGGTGACTGATATCCCTGCGACAACT
GGAACAAACTTTGGTGAGTTTTATTCCATAGATTGATGGCTATATATGCGGTTGATAGAA
CCAATGTATATATATGTTTGATGGTTGTTTTCGCAGGCAATGAGATTGTGTCTTACGAGA
ATCCAAGGCCCACCTCGGGAATTCATCGTATCGTGCGGTGTGTCGGCAGTTCGG
>B.napus_BnC6FTb_ASSYST-285
CAATTACGTTTTCACCTTTAAAGTTGTTTGTACATTCTTAGCCTGATGACGTACCTTTGT
GACTTGAAGTTAGTAGCACCAGGTTTCCTGTTATATCACAGCCACCTCTTTTTAGTGTCG
CTTTATATATTTTTATTTTTATCTACTAGTCTTTTTATCTACTAGTGTTACAAAAAAAAA
TCTACTAGTCTCGCTTTAATTAAAGCATTAACCATATTACATATACTATATTGTTAAAGT
ATGCATGCACCATACCAAACTTTCAATGATGCTCTTTGAGTATTCATTGATGCATGTTTT
GGAGTCACTTACACAGTTACACCGAAGATCTATTGCTTTTACAATCACAATAGAACTATA
GATCTCATTAGCACCGACCTATTACGATATTATCTTTCTTACAATCTTTAGTTTAAGACA
TTAAGTAGCATTTTAATATGGGTTGGTACAATTTCGTAAAAGGCTATATGGATACTCTCA
TTACAGGTTGGTGACTGATATCCCTGCGACAACTGGAACAAACTTTGGTGAGTTTTATTC
CATAGATTGATGGCTATATATGCGGTTGATAGAACCAATGTATATATATGTTTGATGGTT
GTTTTCGCAGGCAATGAGATTGTGTCTTACGAGAATCCAAGGCCCACCTCGGGAATTCAT
CGTATCGTGCTGGTGTTGTTCCCGGCAGCTCGGGAGG
>B.napus_BnC6FTb_ASSYST-288
GCTACACACTAAGCCTATTTGTATAAACATTTCGTTTTCAACTTTAAAGTTGTTTGTACA
TTCTTAGCCTGATGACGTACCTTTGTGACTTGAAGTTAGTAGCACCAGGTTTCCTGTTAT
ATCACAGCCACCTCTTTTTAGTGTCGCTTTATATATTTTTATTTTTATCTACTAGTCTTT
TTATCTACTAGTGTTACAAAAAAAAATCTACTAGTCTCGCTTTAATTAAAGCATTAACCA
TATTACATATACTATATTGTTAAAGTATGCATGCACCATACCAAACTTTCAATGATGCTC
TTTGAGTATTCATTGATGCATGTTTTGGAGTCACTTACACAGTTACACCGAAGATCTATT
GCTTTTACAATCACAATAGAACTATAGATCTCATTAGCACCGACCTATTACGATATTATC
TTTCTTACAATCTTTAGTTTAAGACATTAAGTAGCATTTTAATATGGGTTGGTACAATTT
CGTAAAAGGCTATATGGATACTCTCATTACAGGTTGGTGACTGATATCCCTGCGACAACT
GGAACAAACTTTGGTGAGTTTTATTCCATAGATTGATGGCTATATATGCGGTTGATAGAA
CCAATGTATATATATGTTTGATGGTTGTTTTCGCAGGCAATGAGATTGTGTCTTACAAGA
ATCCAAGGCCCCACCTCGGGAATTCATCGTATCGTGCTGGTGGTCGGCAGGTCGGGGG
>B.napus_BnC6FTb_ASSYST-290
GCTACACACTAAGCCTATTTGTATAAACATTTCGTTTTCAACTTTAAAGTTGTTTGTACA
TTCTTAGCCTGATGACGTACCTTTGTGACTTGAAGTTAGTAGCACCAGGTTTCCTGTTAT
ATCACAGCCACCTCTTTTTAGTGTCGCTTTATATATTTTTATTTTTATCTACTAGTCTTT
TTATCTACTAGTGTTACAAAAAAAAATCTACTAGTCTCGCTTTAATTAAAGCATTAACCA
TATTACATATACTATATTGTTAAAGTATGCATGCACCATACCAAACTTTCAATGATGCTC
TTTGAGTATTCATTGATGCATGTTTTGGAGTCACTTACACAGTTACACCGAAGATCTATT
GCTTTTACAATCACAATAGAACTATAGATCTCATTAGCACCGACCTATTACGATATTATC
TTTCTTACAATCTTTAGTTTAAGACATTAAGTAGCATTTTAATATGGGTTGGTACAATTT
CGTAAAAGGCTATATGGATACTCTCATTACAGGTTGGTGACTGATATCCCTGCGACAACT
GGAACAAACTTTGGTGAGTTTTATTCCATAGATTGATGGCTATATATGCGGTTGATAGAA
CCAATGTATATATATGTTTGATGGTTGTTTTCGCAGGCAATGAGATTGTGTCTTACGAGA
ATCCAAGGCCCACCTCGGGAATTCATCGTATCGTGCTGGTGTGTCCGGCAGTTCCGGG
>B.napus_BnC6FTb_ASSYST-291
GCTACACACTAAGCCTATTTGTATAAACATTTCGTTTTCAACTTTAAAGTTGTTTGTACA
TTCTTAGCCTGATGACGTACCTTTGTGACTTGAAGTTAGTAGCACCAGGTTTCCTGTTAT
ATCACAGCCACCTCTTTTTAGTGTCGCTTTATATATTTTTATTTTTATCTACTAGTCTTT
TTATCTACTAGTGTTACAAAAAAAAATCTACTAGTCTCGCTTTAATTAAAGCATTAACCA
TATTACATATACTATATTGTTAAAGTATGCATGCACCATACCAAACTTTCAATGATGCTC
TTTGAGTATTCATTGATGCATGTTTTGGAGTCACTTACACAGTTACACCGAAGATCTATT
GCTTTTACAATCACAATAGAACTATAGATCTCATTAGCACCGACCTATTACGATATTATC
TTTCTTACAATCTTTAGTTTAAGACATTAAGTAGCATTTTAATATGGGTTGGTACAATTT
CGTAAAAGGCTATATGGATACTCTCATTACAGGTTGGTGACTGATATCCCTGCGACAACT
GGAACAAACTTTGGTGAGTTTTATTCCATAGATTGATGGCTATATATGCGGTTGATAGAA
CCAATGTATATATATGTTTGATGGTTGTTTTCGCAGGCAATGAGATTGTGTCTTACGAGA
ATCCAAGGCCCACCTCGGGAATTCATCGTATCGTGCGGTGTGTCGGCAGTTCCGGG
>B.napus_BnC6FTb_ASSYST-299
GCTACACACTAAGCCTATTTGTATAAACATTTCGTTTTCAACTTTAAAGTTGTTTGTACA
TTCTTAGCCTGATGACGTACCTTTGTGACTTGAAGTTAGTAGCACCAGGTTTCCTGTTAT
ATCACAGCCACCTCTTTTTAGTGTCGCTTTATATATTTTTATTTTTATCTACTAGTCTTT
TTATCTACTAGTGTTACAAAAAAAAATCTACTAGTCTCGCTTTAATTAAAGCATTAACCA
TATTACATATACTATATTGTTAAAGTATGCATGCACCATACCAAACTTTCAATGATGCTC
TTTGAGTATTCATTGATGCATGTTTTGGAGTCACTTACACAGTTACACCGAAGATCTATT
GCTTTTACAATCACAATAGAACTATAGATCTCATTAGCACCGACCTATTACGATATTATC
TTTCTTACAATCTTTAGTTTAAGACATTAAGTAGCATTTTAATATGGGTTGGTACAATTT
CGTAAAAGGCTATATGGATACTCTCATTACAGGTTGGTGACTGATATCCCTGCGACAACT
GGAACAAACTTTGGTGAGTTTTATTCCATAGATTGATGGCTATATATGCGGTTGATAGAA
CCAATGTATATATATGTTTGATGGTTGTTTTCGCAGGCAATGAGATTGTGTCTTACGAGA
ATCCAAGGCCCACCTCGGGAATTCATCGTATCGTGCGGTGTTCGGCAGTCCGGG
>B.napus_BnC6FTb_ASSYST-300
GCTACACACTAAGCCTATTTGTATAAACATTTCGTTTTCAACTTTAAAGTTGTTTGTACA
TTCTTAGCCTGATGACGTACCTTTGTGACTTGAAGTTAGTAGCACCAGGTTTCCTGTTAT
ATCACAGCCACCTCTTTTTAGTGTCGCTTTATATATTTTTATTTTTATCTACTAGTCTTT
TTATCTACTAGTGTTACAAAAAAAAATCTACTAGTCTCGCTTTAATTAAAGCATTAACCA
TATTACATATACTATATTGTTAAAGTATGCATGCACCATACCAAACTTTCAATGATGCTC
TTTGAGTATTCATTGATGCATGTTTTGGAGTCACTTACACAGTTACACCGAAGATCTATT
GCTTTTACAATCACAATAGAACTATAGATCTCATTAGCACCGACCTATTACGATATTATC
TTTCTTACAATCTTTAGTTTAAGACATTAAGTAGCATTTTAATATGGGTTGGTACAATTT
CGTAAAAGGCTATATGGATACTCTCATTACAGGTTGGTGACTGATATCCCTGCGACAACT
GGAACAAACTTTGGTGAGTTTTATTCCATAGATTGATGGCTATATATGCGGTTGATAGAA
CCAATGTATATATATGTTTGATGGTTGTTTTCGCAGGCAATGAGATTGTGTCTTACGAGA
ATCCAAGGCCCACCTCGGGAATTCATCGTATCGTGCTGGTGTGTCCGGCAGTCCGGG
>B.napus_BnC6FTb_ASSYST-302
GCTACACACTAAGCCTATTTGTATAAACATTTCGTTTTCAACTTTAAAGTTGTTTGTACA
TTCTTAGCCTGATGACGTACCTTTGTGACTTGAAGTTAGTAGCACCAGGTTTCCTGTTAT
ATCACAGCCACCTCTTTTTAGTGTCGCTTTATATATTTTTATTTTTATCTACTAGTCTTT
TTATCTACTAGTGTTACAAAAAAAAATCTACTAGTCTCGCTTTAATTAAAGCATTAACCA
TATTACATATACTATATTGTTAAAGTATGCATGCACCATACCAAACTTTCAATGATGCTC
TTTGAGTATTCATTGATGCATGTTTTGGAGTCACTTACACAGTTACACCGAAGATCTATT
GCTTTTACAATCACAATAGAACTATAGATCTCATTAGCACCGACCTATTACGATATTATC
TTTCTTACAATCTTTAGTTTAAGACATTAAGTAGCATTTTAATATGGGTTGGTACAATTT
CGTAAAAGGCTATATGGATACTCTCATTACAGGTTGGTGACTGATATCCCTGCGACAACT
GGAACAAACTTTGGTGAGTTTTATTCCATAGATTGATGGCTATATATGCGGTTGATAGAA
CCAATGTATATATATGTTTGATGGTTGTTTTCGCAGGCAATGAGATTGTGTCTTACGAGA
ATCCAAGGCCCACCTCGGGAATTCATCGTATCGTGCTGGTGTTGTTCCGGCAGCTCGGGA
GGCAAACGGTGTATGACCAGG
>B.napus_BnC6FTb_ASSYST-305
GTATTCATATAATAAAATTTAACGTTGTTTGTACATTCTTAGCCTGATGACGTAGCTTTG
TGACTTGAAGTTAGTAGGACCAGGTATCCTGTTATATCACAGCCACCTCTTTTTAGTGTC
GCTTTATATATTTTTATTTTTATCTACTAGTCTTTTTATCTACTAGTGTTACAAAAAATA
TCTATTAGTCTCGCTTTAATTAAAGCATTAACCATATTACATATACTATATTGTTAAAGT
ATGCATGCACCATACCAAACTTTCAATGATGCTCTTTGAATATTCATTGATGCATGTTTT
GGAGTCACTTACACAGTTACACCGAAGATCTATTGCTTTTACAATCACAATAGAACTATA
GATCTCATTAGCACCGACCTATTACGATATTATATCTTTCTTACAATCTTTAGTTTAAGT
AGCATTTTAATATGGGTTGGTACAATTTCGTAAAAGGCTATATGGATACTCTCATTACAG
GTTGGTGACTGATATCCCTGCGACAACTGGAACAAACTTTGGTGAGTTTTATTCCATAGA
TTGATGGCTATATATGCGGTTGATAGAACCAATGTATATATATGTTTGATGGTTGTTTTC
GCAGGCAATGAGATTGTGTCTTACGAGAATCCAAGGCCCACCTCGGGAATTCATCGTATC
GTGCTGGTGTTGTTCCGGCAGCTCGGGAGGCAAACGGTGTATGAA
>B.napus_BnC6FTb_ASSYST-306
TTACGTTTTCACTTTAAAGTTGTTTGTACATTCTTAGCCTGATGACGTACCTTTGTGACT
TGAAGTTAGTAGCACCAGGTTTCCTGTTATATCACAGCCACCTCTTTTTAGTGTCGCTTT
ATATATTTTTATTTTTATCTACTAGTCTTTTTATCTACTAGTGTTACAAAAAAAAATCTA
CTAGTCTCGCTTTAATTAAAGCATTAACCATATTACATATACTATATTGTTAAAGTATGC
ATGCACCATACCAAACTTTCAATGATGCTCTTTGAGTATTCATTGATGCATGTTTTGGAG
TCACTTACACAGTTACACCGAAGATCTATTGCTTTTACAATCACAATAGAACTATAGATC
TCATTAGCACCGACCTATTACGATATTATCTTTCTTACAATCTTTAGTTTAAGACATTAA
GTAGCATTTTAATATGGGTTGGTACAATTTCGTAAAAGGCTATATGGATACTCTCATTAC
AGGTTGGTGACTGATATCCCTGCGACAACTGGAACAAACTTTGGTGAGTTTTATTCCATA
GATTGATGGCTATATATGCGGTTGATAGAACCAATGTATATATATGTTTGATGGTTGTTT
TCGCAGGCAATGAGATTGTGTCTTACGAGAATCCAAGGCCCACCTCGGGAATTCATCGTA
TCGTGCTGGTGTTGTTCCGGCAGCTCGGGAGGCAAA
>B.napus_BnC6FTb_ASSYST-307
GCTACACACTAAGCCTATTTGTATAAACATTTCGTTTTCAACTTTAAAGTTGTTTGTACA
TTCTTAGCCTGATGACGTACCTTTGTGACTTGAAGTTAGTAGCACCAGGTTTCCTGTTAT
ATCACAGCCACCTCTTTTTAGTGTCGCTTTATATATTTTTATTTTTATCTACTAGTCTTT
TTATCTACTAGTGTTACAAAAAAAAATCTACTAGTCTCGCTTTAATTAAAGCATTAACCA
TATTACATATACTATATTGTTAAAGTATGCATGCACCATACCAAACTTTCAATGATGCTC
TTTGAGTATTCATTGATGCATGTTTTGGAGTCACTTACACAGTTACACCGAAGATCTATT
GCTTTTACAATCACAATAGAACTATAGATCTCATTAGCACCGACCTATTACGATATTATC
TTTCTTACAATCTTTAGTTTAAGACATTAAGTAGCATTTTAATATGGGTTGGTACAATTT
CGTAAAAGGCTATATGGATACTCTCATTACAGGTTGGTGACTGATATCCCTGCGACAACT
GGAACAAACTTTGGTGAGTTTTATTCCATAGATTGATGGCTATATATGCGGTTGATAGAA
CCAATGTATATATATGTTTGATGGTTGTTTTCGCAGGCAATGAGATTGTGTCTTACGAGA
ATCCAAGGCCCACCTCGGGAATTCATCGTATCGTGCTGGTGTGTCGGCAGTTCCCGGGA
>B.napus_BnC6FTb_ASSYST-309
GCTACACACTAAGCCTATTTGTATAAACATTTCGTTTTCAACTTTAAAGTTGTTTGTACA
TTCTTAGCCTGATGACGTACCTTTGTGACTTGAAGTTAGTAGCACCAGGTTTCCTGTTAT
ATCACAGCCACCTCTTTTTAGTGTCGCTTTATATATTTTTATTTTTATCTACTAGTCTTT
TTATCTACTAGTGTTACAAAAAAAAATCTACTAGTCTCGCTTTAATTAAAGCATTAACCA
TATTACATATACTATATTGTTAAAGTATGCATGCACCATACCAAACTTTCAATGATGCTC
TTTGAGTATTCATTGATGCATGTTTTGGAGTCACTTACACAGTTACACCGAAGATCTATT
GCTTTTACAATCACAATAGAACTATAGATCTCATTAGCACCGACCTATTACGATATTATC
TTTCTTACAATCTTTAGTTTAAGACATTAAGTAGCATTTTAATATGGGTTGGTACAATTT
CGTAAAAGGCTATATGGATACTCTCATTACAGGTTGGTGACTGATATCCCTGCGACAACT
GGAACAAACTTTGGTGAGTTTTATTCCATAGATTGATGGCTATATATGCGGTTGATAGAA
CCAATGTATATATATGTTTGATGGTTGTTTTCGCAGGCAATGAGATTGTGTCTTACGAGA
ATCCAAGGCCCACCTCGGGAATTCATCGTATCGTGCGGTGTTCGGCAGTCCGGG
>B.napus_BnC6FTb_ASSYST-312
ACACACTAAGCCTATTTGTATAAACATTTCGTTTTCAACTTTAAAGTTGTTTGTACATTC
TTAGCCTGATGACGTACCTTTGTGACTTGAAGTTAGTAGCACCAGGTTTCCTGTTATATC
ACAGCCACCTCTTTTTAGTGTCGCTTTATATATTTTTATTTTTATCTACTAGTCTTTTTA
TCTACTAGTGTTACAAAAAAAAATCTACTAGTCTCGCTTTAATTAAAGCATTAACCATAT
TACATATACTATATTGTTAAAGTATGCATGCACCATACCAAACTTTCAATGATGCTCTTT
GAGTATTCATTGATGCATGTTTTGGAGTCACTTACACAGTTACACCGAAAATCTATTGCT
TTTACAATCACAATAGAACTATAGATCTCATTAGCACCGACCTATTACGATATTATCTTT
CTTACAATCTTTAGTTTAAGACATTAAGTAGCATTTTAATATGGGTTGGTACAATTTCGT
AAAAGGCTATATGGATACTCTCATTACAGGTTGGTGACTGATATCCCTGCGACAACTGGA
ACAAACTTTGGTGAGTTTTATTCCATAGATTGATGGCTATATATGCGGTTGATAGAACCA
ATGTATATATATGTTTGATGGTTGTTTTCGCAGGCAATGAGATTGTGTCTTACGAGAATC
CAAGGCCCACCTCGGGAATTCATCGTATCGTGCTGGGGACGCAACTACGGCCTCT
>B.napus_BnC6FTb_ASSYST-313
GCTACACACTAAGCCTATTTGTATAAACATTTCGTTTTCAACTTTAAAGTTGTTTGTACA
TTCTTAGCCTGATGACGTACCTTTGTGACTTGAAGTTAGTAGCACCAGGTTTCCTGTTAT
ATCACAGCCACCTCTTTTTAGTGTCGCTTTATATATTTTTATTTTTATCTACTAGTCTTT
TTATCTACTAGTGTTACAAAAAAAAATCTACTAGTCTCGCTTTAATTAAAGCATTAACCA
TATTACATATACTATATTGTTAAAGTATGCATGCACCATACCAAACTTTCAATGATGCTC
TTTGAGTATTCATTGATGCATGTTTTGGAGTCACTTACACAGTTACACCGAAGATCTATT
GCTTTTACAATCACAATAGAACTATAGATCTCATTAGCACCGACCTATTACGATATTATC
TTTCTTACAATCTTTAGTTTAAGACATTAAGTAGCATTTTAATATGGGTTGGTACAATTT
CGTAAAAGGCTATATGGATACTCTCATTACAGGTTGGTGACTGATATCCCTGCGACAACT
GGAACAAACTTTGGTGAGTTTTATTCCATAGATTGATGGCTATATATGCGGTTGATAGAA
CCAATGTATATATATGTTTGATGGTTGTTTTCGCAGGCAATGAGATTGTGTCTTACGAGA
AATCCAAGGCCCACCTCGGGAATTCATCGTATCGTGCGGTGTGTCGGCAGTCCCGGGG
>B.napus_BnC6FTb_ASSYST-314
CATTCGTTTTAACTTTAAGTTGTTTGTACATTCTTAGCCTGATGACGTACCTTTGTGACT
TGAAGTTAGTAGCACCAGGTTTCCTGTTATATCACAGCCACCTCTTTTTAGTGTCGCTTT
ATATATTTTTATTTTTATCTACTAGTCTTTTTATCTACTAGTGTTACAAAAAAAAATCTA
CTAGTCTCGCTTTAATTAAAGCATTAACCATATTACATATACTATATTGTTAAAGTATGC
ATGCACCATACCAAACTTTCAATGATGCTCTTTGAGTATTCATTGATGCATGTTTTGGAG
TCACTTACACAGTTACACCGAAGATCTATTGCTTTTACAATCACAATAGAACTATAGATC
TCATTAGCACCGACCTATTACGATATTATCTTTCTTACAATCTTTAGTTTAAGACATTAA
GTAGCATTTTAATATGGGTTGGTACAATTTCGTAAAAGGCTATATGGATACTCTCATTAC
AGGTTGGTGACTGATATCCCTGCGACAACTGGAACAAACTTTGGTGAGTTTTATTCCATA
GATTGATGGCTATATATGCGGTTGATAGAACCAATGTATATATATGTTTGATGGTTGTTT
TCGCAGGCAATGAGATTGTGTCTTACGAGAATCCAAGGCCCACCTCGGGAATTCATCGTA
TCGTGCTGGTGTTGTTCCGGCAGCTCGGGGAGGCAAACGGTGTATGAACCAGGGTG
>B.napus_BnC6FTb_ASSYST-315
AATTCGTTTTAACTTTAAAGTTGTTTGTACATTCTTAGCCTGATGACGTACCTTTGTGAC
TTGAAGTTAGTAGCACCAGGTTTCCTGTTATATCACAGCCACCTCTTTTTAGTGTCGCTT
TATATATTTTTATTTTTATCTACTAGTCTTTTTATCTACTAGTGTTACAAAAAAAAATCT
ACTAGTCTCGCTTTAATTAAAGCATTAACCATATTACATATACTATATTGTTAAAGTATG
CATGCACCATACCAAACTTTCAATGATGCTCTTTGAGTATTCATTGATGCATGTTTTGGA
GTCACTTACACAGTTACACCGAAGATCTATTGCTTTTACAATCACAATAGAACTATAGAT
CTCATTAGCACCGACCTATTACGATATTATCTTTCTTACAATCTTTAGTTTAAGACATTA
AGTAGCATTTTAATATGGGTTGGTACAATTTCGTAAAAGGCTATATGGATACTCTCATTA
CAGGTTGGTGACTGATATCCCTGCGACAACTGGAACAAACTTTGGTGAGTTTTATTCCAT
AGATTGATGGCTATATATGCGGTTGATAGAACCAATGTATATATATGTTTGATGGTTGTT
TTCGCAGGCAATGAGATTGTGTCTTACGAGAATCCAAGGCCCACCTCGGGAATTCATCGT
ATCGTGCTGGTGTTGTTCCGGCAGCTCGGGAGGCAAACGGTGTATGAACCAGGGTG
>B.napus_BnC6FTb_ASSYST-316
CATTACGTTTTAACTTTAAAGTTGTTTGTACATTCTTAGCCTGATGACGTACCTTTGTGA
CTTGAAGTTAGTAGCACCAGGTTTCCTGTTATATCACAGCCACCTCTTTTTAGTGTCGCT
TTATATATTTTTATTTTTATCTACTAGTCTTTTTATCTACTAGTGTTACAAAAAAAAATC
TACTAGTCTCGCTTTAATTAAAGCATTAACCATATTACATATACTATATTGTTAAAGTAT
GCATGCACCATACCAAACTTTCAATGATGCTCTTTGAGTATTCATTGATGCATGTTTTGG
AGTCACTTACACAGTTACACCGAAGATCTATTGCTTTTACAATCACAATAGAACTATAGA
TCTCATTAGCACCGACCTATTACGATATTATCTTTCTTACAATCTTTAGTTTAAGACATT
AAGTAGCATTTTAATATGGGTTGGTACAATTTCGTAAAAGGCTATATGGATACTCTCATT
ACAGGTTGGTGACTGATATCCCTGCGACAACTGGAACAAACTTTGGTGAGTTTTATTCCA
TAGATTGATGGCTATATATGCGGTTGATAGAACCAATGTATATATATGTTTGATGGTTGT
TTTCGCAGGCAATGAGATTGTGTCTTACGAGAATCCAAGGCCCACCTCGGGAATTCATCG
TATCGTGCTGGTGTTGTTCCGGCAGCTCGGGAGG
>B.napus_BnC6FTb_ASSYST-317
GCTACACACTAAGCCTATTTGTATAAACATTTCGTTTTCAACTTTAAAGTTGTTTGTACA
TTCTTAGCCTGATGACGTACCTTTGTGACTTGAAGTTAGTAGCACCAGGTTTCCTGTTAT
ATCACAGCCACCTCTTTTTAGTGTCGCTTTATATATTTTTATTTTTATCTACTAGTCTTT
TTATCTACTAGTGTTACAAAAAAAAATCTACTAGTCTCGCTTTAATTAAAGCATTAACCA
TATTACATATACTATATTGTTAAAGTATGCATGCACCATACCAAACTTTCAATGATGCTC
TTTGAGTATTCATTGATGCATGTTTTGGAGTCACTTACACAGTTACACCGAAGATCTATT
GCTTTTACAATCACAATAGAACTATAGATCTCATTAGCACCGACCTATTACGATATTATC
TTTCTTACAATCTTTAGTTTAAGACATTAAGTAGCATTTTAATATGGGTTGGTACAATTT
CGTAAAAGGCTATATGGATACTCTCATTACAGGTTGGTGACTGATATCCCTGCGACAACT
GGAACAAACTTTGGTGAGTTTTATTCCATAGATTGATGGCTATATATGCGGTTGATAGAA
CCAATGTATATATATGTTTGATGGTTGTTTTCGCAGGCAATGAGATTGTGTCTTACGAGA
ATCCAAGGCCCACCTCGGGAATTCATCGTATCGTGCTGGTGTTTCGGCAGTTCCGG
>B.napus_BnC6FTb_ASSYST-318
CATTACGTTTTAACTTTAAGTTGTTTGTACATTCTTAGCCTGATGACGTACCTTTGTGAC
TTGAAGTTAGTAGCACCAGGTTTCCTGTTATATCACAGCCACCTCTTTTTAGTGTCGCTT
TATATATTTTTATTTTTATCTACTAGTCTTTTTATCTACTAGTGTTACAAAAAAAAATCT
ACTAGTCTCGCTTTAATTAAAGCATTAACCATATTACATATACTATATTGTTAAAGTATG
CATGCACCATACCAAACTTTCAATGATGCTCTTTGAGTATTCATTGATGCATGTTTTGGA
GTCACTTACACAGTTACACCGAAGATCTATTGCTTTTACAATCACAATAGAACTATAGAT
CTCATTAGCACCGACCTATTACGATATTATCTTTCTTACAATCTTTAGTTTAAGACATTA
AGTAGCATTTTAATATGGGTTGGTACAATTTCGTAAAAGGCTATATGGATACTCTCATTA
CAGGTTGGTGACTGATATCCCTGCGACAACTGGAACAAACTTTGGTGAGTTTTATTCCAT
AGATTGATGGCTATATATGCGGTTGATAGAACCAATGTATATATATGTTTGATGGTTGTT
TTCGCAGGCAATGAGATTGTGTCTTACGAGAATCCAAGGCCCACCTCGGGAATTCATCGT
ATCGTGCTGGTGTTGTTCCGGCAGCTCGGGAGG
>B.napus_BnC6FTb_ASSYST-325
ATTACGTTTTCACTTTAAAGTTGTTTGTACATTCTTAGCCTGATGACGTACCTTTGTGAC
TTGAAGTTAGTAGCACCAGGTTTCCTGTTATATCACAGCCACCTCTTTTTAGTGTCGCTT
TATATATTTTTATTTTTATCTACTAGTCTTTTTATCTACTAGTGTTACAAAAAAAAATCT
ACTAGTCTCGCTTTAATTAAAGCATTAACCATATTACATATACTATATTGTTAAAGTATG
CATGCACCATACCAAACTTTCAATGATGCTCTTTGAGTATTCATTGATGCATGTTTTGGA
GTCACTTACACAGTTACACCGAAGATCTATTGCTTTTACAATCACAATAGAACTATAGAT
CTCATTAGCACCGACCTATTACGATATTATCTTTCTTACAATCTTTAGTTTAAGACATTA
AGTAGCATTTTAATATGGGTTGGTACAATTTCGTAAAAGGCTATATGGATACTCTCATTA
CAGGTTGGTGACTGATATCCCTGCGACAACTGGAACAAACTTTGGTGAGTTTTATTCCAT
AGATTGATGGCTATATATGCGGTTGATAGAACCAATGTATATATATGTTTGATGGTTGTT
TTCGCAGGCAATGAGATTGTGTCTTACGAGAATCCAAGGCCCACCTCGGGAATTCATCGT
ATCGTGCTGGTGTTGTTCCGGCAGCTCGGGAGG
>B.napus_BnC6FTb_ASSYST-327
GCTACCACACTAAGCCTATTTGTATAAACATTTCGTTTTCAACTTTAAAGTTGTTTGTAC
ATTCTTAGCCTGATGACGTACCTTTGTGACTTGAAGTTAGTAGCACCAGGTTTCCTGTTA
TATCACAGCCACCTCTTTTTAGTGTCGCTTTATATATTTTTATTTTTATCTACTAGTCTT
TTTATCTACTAGTGTTACAAAAAAAAATCTACTAGTCTCGCTTTAATTAAAGCATTAACC
ATATTACATATACTATATTGTTAAAGTATGCATGCACCATACCAAACTTTCAATGATGCT
CTTTGAGTATTCATTGATGCATGTTTTGGAGTCACTTACACAGTTACACCGAAGATCTAT
TGCTTTTACAATCACAATAGAACTATAGATCTCATTAGCACCGACCTATTACGATATTAT
CTTTCTTACAATCTTTAGTTTAAGACATTAAGTAGCATTTTAATATGGGTTGGTACAATT
TCGTAAAAGGCTATATGGATACTCTCATTACAGGTTGGTGACTGATATCCCTGCGACAAC
TGGAACAAACTTTGGTGAGTTTTATTCCATAGATTGATGGCTATATATGCGGTTGATAGA
ACCAATGTATATATATGTTTGATGGTTGTTTTCGCAGGCAATGAGATTGTGTCTTACGAG
AATCCAAGGCCCACCTCGGGAATTCATCGTATCGTGCTGGTGTGTCGGCAGTTCGT
>B.napus_BnC6FTb_ASSYST-328
GCTACACACTAAGCCTATTTGTATAAACATTTCGTTTTCAACTTTAAAGTTGTTTGTACA
TTCTTAGCCTGATGACGTACCTTTGTGACTTGAAGTTAGTAGCACCAGGTTTCCTGTTAT
ATCACAGCCACCTCTTTTTAGTGTCGCTTTATATATTTTTATTTTTATCTACTAGTCTTT
TTATCTACTAGTGTTACAAAAAAAAATCTACTAGTCTCGCTTTAATTAAAGCATTAACCA
TATTACATATACTATATTGTTAAAGTATGCATGCACCATACCAAACTTTCAATGATGCTC
TTTGAGTATTCATTGATGCATGTTTTGGAGTCACTTACACAGTTACACCGAAGATCTATT
GCTTTTACAATCACAATAGAACTATAGATCTCATTAGCACCGACCTATTACGATATTATC
TTTCTTACAATCTTTAGTTTAAGACATTAAGTAGCATTTTAATATGGGTTGGTACAATTT
CGTAAAAGGCTATATGGATACTCTCATTACAGGTTGGTGACTGATATCCCTGCGACAACT
GGAACAAACTTTGGTGAGTTTTATTCCATAGATTGATGGCTATATATGCGGTTGATAGAA
CCAATGTATATATATGTTTGATGGTTGTTTTCGCAGGCAATGAGATTGTGTCTTACGAGA
ATCCAAGGCCCACCTCGGGAATTCATCGTATCGTGCTGGTGTTTCGGCAGTCCGA
>B.napus_BnC6FTb_ASSYST-330
TTACGTTTTAACTTTAAAGTTGTTTGTACATTCTTAGCCTGATGACGTACCTTTGTGACT
TGAAGTTAGTAGCACCAGGTTTCCTGTTATATCACAGCCACCTCTTTTTAGTGTCGCTTT
ATATATTTTTATTTTTATCTACTAGTCTTTTTATCTACTAGTGTTACAAAAAAAAATCTA
CTAGTCTCGCTTTAATTAAAGCATTAACCATATTACATATACTATATTGTTAAAGTATGC
ATGCACCATACCAAACTTTCAATGATGCTCTTTGAGTATTCATTGATGCATGTTTTGGAG
TCACTTACACAGTTACACCGAAGATCTATTGCTTTTACAATCACAATAGAACTATAGATC
TCATTAGCACCGACCTATTACGATATTATCTTTCTTACAATCTTTAGTTTAAGACATTAA
GTAGCATTTTAATATGGGTTGGTACAATTTCGTAAAAGGCTATATGGATACTCTCATTAC
AGGTTGGTGACTGATATCCCTGCGACAACTGGAACAAACTTTGGTGAGTTTTATTCCATA
GATTGATGGCTATATATGCGGTTGATAGAACCAATGTATATATATGTTTGATGGTTGTTT
TCGCAGGCAATGAGATTGTGTCTTACGAGAATCCAAGGCCCACCTCGGGAATTCATCGTA
TCGTGCTGGTGTTGTTCCGGCAGCTCGGGGAGGCAAGCCGGTGTATGACCAGGGTGG
>B.napus_BnC6FTb_ASSYST-334
ATTCGTTTTAACTTTAAAGTTGTTTGTACATTCTTAGCCTGATGACGTACCTTTGTGACT
TGAAGTTAGTAGCACCAGGTTTCCTGTTATATCACAGCCACCTCTTTTTAGTGTCGCTTT
ATATATTTTTATTTTTATCTACTAGTCTTTTTATCTACTAGTGTTACAAAAAAAAATCTA
CTAGTCTCGCTTTAATTAAAGCATTAACCATATTACATATACTATATTGTTAAAGTATGC
ATGCACCATACCAAACTTTCAATGATGCTCTTTGAGTATTCATTGATGCATGTTTTGGAG
TCACTTACACAGTTACACCGAAGATCTATTGCTTTTACAATCACAATAGAACTATAGATC
TCATTAGCACCGACCTATTACGATATTATCTTTCTTACAATCTTTAGTTTAAGACATTAA
GTAGCATTTTAATATGGGTTGGTACAATTTCGTAAAAGGCTATATGGATACTCTCATTAC
AGGTTGGTGACTGATATCCCTGCGACAACTGGAACAAACTTTGGTGAGTTTTATTCCATA
GATTGATGGCTATATATGCGGTTGATAGAACCAATGTATATATATGTTTGATGGTTGTTT
TCGCAGGCAATGAGATTGTGTCTTACGAGAATCCAAGGCCCACCTCGGGAATTCATCGTA
TCGTGCTGGTGTTGTTCCGGCAGCTCGGGAGGCGAAACGGTGTATGACCCAGGGTG
>B.napus_BnC6FTb_ASSYST-335
GCTACACACTAAGCCTATTTGTATAAACATTTCGTTTTCAACTTTAAAGTTGTTTGTACA
TTCTTAGCCTGATGACGTACCTTTGTGACTTGAAGTTAGTAGCACCAGGTTTCCTGTTAT
ATCACAGCCACCTCTTTTTAGTGTCGCTTTATATATTTTTATTTTTATCTACTAGTCTTT
TTATCTACTAGTGTTACAAAAAAAAATCTACTAGTCTCGCTTTAATTAAAGCATTAACCA
TATTACATATACTATATTGTTAAAGTATGCATGCACCATACCAAACTTTCAATGATGCTC
TTTGAGTATTCATTGATGCATGTTTTGGAGTCACTTACACAGTTACACCGAAGATCTATT
GCTTTTACAATCACAATAGAACTATAGATCTCATTAGCACCGACCTATTACGATATTATC
TTTCTTACAATCTTTAGTTTAAGACATTAAGTAGCATTTTAATATGGGTTGGTACAATTT
CGTAAAAGGCTATATGGATACTCTCATTACAGGTTGGTGACTGATATCCCTGCGACAACT
GGAACAAACTTTGGTGAGTTTTATTCCATAGATTGATGGCTATATATGCGGTTGATAGAA
CCAATGTATATATATGTTTGATGGTTGTTTTCGCAGGCAATGAGATTGTGTCTTACGAGA
ATCCAAGGCCCACCTCGGGAATTCATCGTATCGTGCTGGTGTGTCCGGCAGTTCGG
>B.napus_BnC6FTb_ASSYST-339
GCTACCACACTAAGCCTATTTGTATAAACATTTCGTTTTCAACTTTAAAGTTGTTTGTAC
ATTCTTAGCCTGATGACGTACCTTTGTGACTTGAAGTTAGTAGCACCAGGTTTCCTGTTA
TATCACAGCCACCTCTTTTTAGTGTCGCTTTATATATTTTTATTTTTATCTACTAGTCTT
TTTATCTACTAGTGTTACAAAAAAAAATCTACTAGTCTCGCTTTAATTAAAGCATTAACC
ATATTACATATACTATATTGTTAAAGTATGCATGCACCATACCAAACTTTCAATGATGCT
CTTTGAGTATTCATTGATGCATGTTTTGGAGTCACTTACACAGTTACACCGAAGATCTAT
TGCTTTTACAATCACAATAGAACTATAGATCTCATTAGCACCGACCTATTACGATATTAT
CTTTCTTACAATCTTTAGTTTAAGACATTAAGTAGCATTTTAATATGGGTTGGTACAATT
TCGTAAAAGGCTATATGGATACTCTCATTACAGGTTGGTGACTGATATCCCTGCGACAAC
TGGAACAAACTTTGGTGAGTTTTATTCCATAGATTGATGGCTATATATGCGGTTGATAGA
ACCAATGTATATATATGTTTGATGGTTGTTTTCGCAGGCAATGAGATTGTGTCTTACGAG
AATCCAAGGCCCACCTCGGGAATTCATCGTATCGTGCTGGTGTGTCGGCAGGTTCGG
>B.napus_BnC6FTb_ASSYST-340
GCTACACACTAAGCCTATTTGTATAAACATTTCGTTTTCAACTTTAAAGTTGTTTGTACA
TTCTTAGCCTGATGACGTACCTTTGTGACTTGAAGTTAGTAGCACCAGGTTTCCTGTTAT
ATCACAGCCACCTCTTTTTAGTGTCGCTTTATATATTTTTATTTTTATCTACTAGTCTTT
TTATCTACTAGTGTTACAAAAAAAAATCTACTAGTCTCGCTTTAATTAAAGCATTAACCA
TATTACATATACTATATTGTTAAAGTATGCATGCACCATACCAAACTTTCAATGATGCTC
TTTGAGTATTCATTGATGCATGTTTTGGAGTCACTTACACAGTTACACCGAAGATCTATT
GCTTTTACAATCACAATAGAACTATAGATCTCATTAGCACCGACCTATTACGATATTATC
TTTCTTACAATCTTTAGTTTAAGACATTAAGTAGCATTTTAATATGGGTTGGTACAATTT
CGTAAAAGGCTATATGGATACTCTCATTACAGGTTGGTGACTGATATCCCTGCGACAACT
GGAACAAACTTTGGTGAGTTTTATTCCATAGATTGATGGCTATATATGCGGTTGATAGAA
CCAATGTATATATATGTTTGATGGTTGTTTTCGCAGGCAATGAGATTGTGTCTTACGAGA
ATCCAAGGCCCACCTCGGGAATTCATCGTATCGTGCTGGTGTGCCGGCAGTCCGG
>B.napus_BnC6FTb_ASSYST-342
GCTACCACACTAAGCCTATTTGTATAAACATTTCGTTTTCAACTTTAAAGTTGTTTGTAC
ATTCTTAGCCTGATGACGTACCTTTGTGACTTGAAGTTAGTAGCACCAGGTTTCCTGTTA
TATCACAGCCACCTCTTTTTAGTGTCGCTTTATATATTTTTATTTTTATCTACTAGTCTT
TTTATCTACTAGTGTTACAAAAAAAAATCTACTAGTCTCGCTTTAATTAAAGCATTAACC
ATATTACATATACTATATTGTTAAAGTATGCATGCACCATACCAAACTTTCAATGATGCT
CTTTGAGTATTCATTGATGCATGTTTTGGAGTCACTTACACAGTTACACCGAAGATCTAT
TGCTTTTACAATCACAATAGAACTATAGATCTCATTAGCACCGACCTATTACGATATTAT
CTTTCTTACAATCTTTAGTTTAAGACATTAAGTAGCATTTTAATATGGGTTGGTACAATT
TCGTAAAAGGCTATATGGATACTCTCATTACAGGTTGGTGACTGATATCCCTGCGACAAC
TGGAACAAACTTTGGTGAGTTTTATTCCATAGATTGATGGCTATATATGCGGTTGATAGA
ACCAATGTATATATATGTTTGATGGTTGTTTTCGCAGGCAATGAGATTGTGTCTTACGAA
AATCCAAGGCCCACCTCGGGAATTCATCGTATCATGCTGGTGTGTCCGGCAGTTCCGG
>B.napus_BnC6FTb_ASSYST-346
GCTACCACACTAAGCCTATTTGTATAAACATTTCGTTTTCAACTTTAAAGTTGTTTGTAC
ATTCTTAGCCTGATGACGTACCTTTGTGACTTGAAGTTAGTAGCACCAGGTTTCCTGTTA
TATCACAGCCACCTCTTTTTAGTGTCGCTTTATATATTTTTATTTTTATCTACTAGTCTT
TTTATCTACTAGTGTTACAAAAAAAAATCTACTAGTCTCGCTTTAATTAAAGCATTAACC
ATATTACATATACTATATTGTTAAAGTATGCATGCACCATACCAAACTTTCAATGATGCT
CTTTGAGTATTCATTGATGCATGTTTTGGAGTCACTTACACAGTTACACCGAAGATCTAT
TGCTTTTACAATCACAATAGAACTATAGATCTCATTAGCACCGACCTATTACGATATTAT
CTTTCTTACAATCTTTAGTTTAAGACATTAAGTAGCATTTTAATATGGGTTGGTACAATT
TCGTAAAAGGCTATATGGATACTCTCATTACAGGTTGGTGACTGATATCCCTGCGACAAC
TGGAACAAACTTTGGTGAGTTTTATTCCATAGATTGATGGCTATATATGCGGTTGATAGA
ACCAATGTATATATATGTTTGATGGTTGTTTTCGCAGGCAATGAGATTGTGTCTTACGAG
AATCCAAGGCCCACCTCGGGAATTCATCGTATCGTGCTGGTGTTTCGGCAGGTCCCGG
>B.napus_BnC6FTb_ASSYST-347
GCTACACACTAAGCCTATTTGTATAAACATTTCGTTTTCAACTTTAAAGTTGTTTGTACA
TTCTTAGCCTGATGACGTACCTTTGTGACTTGAAGTTAGTAGCACCAGGTTTCCTGTTAT
ATCACAGCCACCTCTTTTTAGTGTCGCTTTATATATTTTTATTTTTATCTACTAGTCTTT
TTATCTACTAGTGTTACAAAAAAAAATCTACTAGTCTCGCTTTAATTAAAGCATTAACCA
TATTACATATACTATATTGTTAAAGTATGCATGCACCATACCAAACTTTCAATGATGCTC
TTTGAGTATTCATTGATGCATGTTTTGGAGTCACTTACACAGTTACACCGAAGATCTATT
GCTTTTACAATCACAATAGAACTATAGATCTCATTAGCACCGACCTATTACGATATTATC
TTTCTTACAATCTTTAGTTTAAGACATTAAGTAGCATTTTAATATGGGTTGGTACAATTT
CGTAAAAGGCTATATGGATACTCTCATTACAGGTTGGTGACTGATATCCCTGCGACAACT
GGAACAAACTTTGGTGAGTTTTATTCCATAGATTGATGGCTATATATGCGGTTGATAGAA
CCAATGTATATATATGTTTGATGGTTGTTTTCGCAGGCAATGAGATTGTGTCTTACGAGA
ATCCAAGGCCCACCTCGGGAATTCATCGTATCGTGCTGGTGTTTCGGCAGTTTCGGGG
>B.napus_BnC6FTb_ASSYST-348
ATTACGTTTTACACTTTAAAGTTGTTTGTACATTCTTAGCCTGATGACGTACCTTTGTGA
CTTGAAGTTAGTAGCACCAGGTTTCCTGTTATATCACAGCCACCTCTTTTTAGTGTCGCT
TTATATATTTTTATTTTTATCTACTAGTCTTTTTATCTACTAGTGTTACAAAAAAAAATC
TACTAGTCTCGCTTTAATTAAAGCATTAACCATATTACATATACTATATTGTTAAAGTAT
GCATGCACCATACCAAACTTTCAATGATGCTCTTTGAGTATTCATTGATGCATGTTTTGG
AGTCACTTACACAGTTACACCGAAGATCTATTGCTTTTACAATCACAATAGAACTATAGA
TCTCATTAGCACCGACCTATTACGATATTATCTTTCTTACAATCTTTAGTTTAAGACATT
AAGTAGCATTTTAATATGGGTTGGTACAATTTCGTAAAAGGCTATATGGATACTCTCATT
ACAGGTTGGTGACTGATATCCCTGCGACAACTGGAACAAACTTTGGTGAGTTTTATTCCA
TAGATTGATGGCTATATATGCGGTTGATAGAACCAATGTATATATATGTTTGATGGTTGT
TTTCGCAGGCAATGAGATTGTGTCTTACGAGAATCCAAGGCCCACCTCGGGAATTCATCG
TATCGTGCTGGTGTTGTTCCGGCAGCTCGGGAAGGCAGACGG
>B.napus_BnC6FTb_ASSYST-349
TTTTCGTTTTCACTTTAAGTTGTTTGTACATTCTTAGCCTGATGACGTACCTTTGTGACT
TGAAGTTAGTAGCACCAGGTTTCCTGTTATATCACAGCCACCTCTTTTTAGTGTCGCTTT
ATATATTTTTATTTTTATCTACTAGTCTTTTTATCTACTAGTGTTACAAAAAAAAATCTA
CTAGTCTCGCTTTAATTAAAGCATTAACCATATTACATATACTATATTGTTAAAGTATGC
ATGCACCATACCAAACTTTCAATGATGCTCTTTGAGTATTCATTGATGCATGTTTTGGAG
TCACTTACACAGTTACACCGAAGATCTATTGCTTTTACAATCACAATAGAACTATAGATC
TCATTAGCACCGACCTATTACGATATTATCTTTCTTACAATCTTTAGTTTAAGACATTAA
GTAGCATTTTAATATGGGTTGGTACAATTTCGTAAAAGGCTATATGGATACTCTCATTAC
AGGTTGGTGACTGATATCCCTGCGACAACTGGAACAAACTTTGGTGAGTTTTATTCCATA
GATTGATGGCTATATATGCGGTTGATAGAACCAATGTATATATATGTTTGATGGTTGTTT
TCGCAGGCAATGAGATTGTGTCTTACGAGAATCCAAGGCCCACCTCGGGAATTCATCGTA
TCGTGCTGGTGTTGTTCCGGCAGCTCGGGAGG
>B.napus_BnC6FTb_ASSYST-360
GCTACACACTAAGCCTATTTGTATAAACATTTCGTTTTCAACTTTAAAGTTGTTTGTACA
TTCTTAGCCTGATGACGTACCTTTGTGACTTGAAGTTAGTAGCACCAGGTTTCCTGTTAT
ATCACAGCCACCTCTTTTTAGTGTCGCTTTATATATTTTTATTTTTATCTACTAGTCTTT
TTATCTACTAGTGTTACAAAAAAAAATCTACTAGTCTCGCTTTAATTAAAGCATTAACCA
TATTACATATACTATATTGTTAAAGTATGCATGCACCATACCAAACTTTCAATGATGCTC
TTTGAGTATTCATTGATGCATGTTTTGGAGTCACTTACACAGTTACACCGAAGATCTATT
GCTTTTACAATCACAATAGAACTATAGATCTCATTAGCACCGACCTATTACGATATTATC
TTTCTTACAATCTTTAGTTTAAGACATTAAGTAGCATTTTAATATGGGTTGGTACAATTT
CGTAAAAGGCTATATGGATACTCTCATTACAGGTTGGTGACTGATATCCCTGCGACAACT
GGAACAAACTTTGGTGAGTTTTATTCCATAGATTGATGGCTATATATGCGGTTGATAGAA
CCAATGTATATATATGTTTGATGGTTGTTTTCGCAGGCAAATGAGATTGTGTCTTACGAG
AATCCAAGGCCCACCCTCGGGAATTCATCGTATCGTGCGGTGTGCCGGCAGTTCCGGAG
>B.napus_BnC6FTb_ASSYST-361
GCTACCACACTAAGCCTATTTGTATAAACATTTCGTTTTCAACTTTAAAGTTGTTTGTAC
ATTCTTAGCCTGATGACGTACCTTTGTGACTTGAAGTTAGTAGCACCAGGTTTCCTGTTA
TATCACAGCCACCTCTTTTTAGTGTCGCTTTATATATTTTTATTTTTATCTACTAGTCTT
TTTATCTACTAGTGTTACAAAAAAAAATCTACTAGTCTCGCTTTAATTAAAGCATTAACC
ATATTACATATACTATATTGTTAAAGTATGCATGCACCATACCAAACTTTCAATGATGCT
CTTTGAGTATTCATTGATGCATGTTTTGGAGTCACTTACACAGTTACACCGAAGATCTAT
TGCTTTTACAATCACAATAGAACTATAGATCTCATTAGCACCGACCTATTACGATATTAT
CTTTCTTACAATCTTTAGTTTAAGACATTAAGTAGCATTTTAATATGGGTTGGTACAATT
TCGTAAAAGGCTATATGGATACTCTCATTACAGGTTGGTGACTGATATCCCTGCGACAAC
TGGAACAAACTTTGGTGAGTTTTATTCCATAGATTGATGGCTATATATGCGGTTGATAGA
ACCAATGTATATATATGTTTGATGGTTGTTTTCGCAGGCAATGAGATTGTGTCTTACGAG
AATCCAAGGCCCACCTCGGGAATTCATCGTATCGTGCTGGTGTGTCGGCAGTTCCGGG
>B.napus_BnC6FTb_ASSYST-366
GCTACACACTAAGCCTATTTGTATAAACATTTCGTTTTCAACTTTAAAGTTGTTTTGTAC
ATTCTTAGCCTGATGACGTACCTTTGTGACTTGAAGTTAGTAGCACCAGGTTTCCTGTTA
TATCACAGCCACCTCTTTTTAGTGTCGCTTTATATATTTTTATTTTTATCTACTAGTCTT
TTTATCTACTAGTGTTACAAAAAAAAATCTACTAGTCTCGCTTTAATTAAAGCATTAACC
ATATTACATATACTATATTGTTAAAGTATGCATGCACCATACCAAACTTTCAATGATGCT
CTTTGAGTATTCATTGATGCATGTTTTGGAGTCACTTACACAGTTACACCGAAGATCTAT
TGCTTTTACAATCACAATAGAACTATAGATCTCATTAGCACCGACCTATTACGATATTAT
CTTTCTTACAATCTTTAGTTTAAGACATTAAGTAGCATTTTAATATGGGTTGGTACAATT
TCGTAAAAGGCTATATGGATACTCTCATTACAGGTTGGTGACTGATATCCCTGCGACAAC
TGGAACAAACTTTGGTGAGTTTTATTCCATAGATTGATGGCTATATATGCGGTTGATAGA
ACCAATGTATATATATGTTTGATGGTTGTTTTCGCAGGCAATGAGATTGTGTCTTACGAG
AATCCAAGGCCCACCTCGGGAATTCATCGTATCGTGCTGGTGTGTCGGCAGTCCGGG
>B.napus_BnC6FTb_ASSYST-372
CGAGGATAAATACGGGGGGGTACATTCTTAGCCTGATGACGTACCTTTGTGACTTGAAGT
TAGTAGCACCAGGTTTCCTGTTATATGACAGCCACCTCTTTTTAGTGTCGCTTTATATAT
TTTTATTTTTATCTACTAGTCTTTTTATCTACTAGTGTTACAAAAAAAAATCTACTAGTC
TCGCTTTAATTAAAGCATTAACCATATTACATATACTATATTGTTAAAGTATGCATGCAC
CATACCAAACTTTCAATGATGCTCTTTGAGTATTCATTGATGCATGTTTTGGAGTCACTT
ACACAGTTCCCCCGAAGATCTATTGCTTTTACAATCACAATAGAACTATAGATCTCATTA
GCACCGACCTATTACGATATTATCTTTCTTACAATCTTTAGTTTAAGACATTAAGTAGCA
TTTTAATATGGGTTGGTACAATTTCGTAAAAGGCTATATGGATACTCTCATTACAGGTTG
GTGACTGATATCCCTGCGACAACTGGAACAAACTTTGGTGAGTTTTATTCCATAGATTGA
TGGGCTATATATGCGGTTGATAGAACCCAATGTATATATATGTTTGATGGTTGTTTTCGC
AGGCAATGAGATTGTGTCTTACGAGAATCCAAGGCCCACCTCGGGAATTCATCGTATCCG
TGCTGGGGTTGTTCCGGCAGCTTCGGGAGGCAAA
>B.napus_BnC6FTb_ASSYST-454
CTGCTACACACTAAGCCTATTTGTATAAACATTTCGTTTTCAACTTTAAAGTTGTTTGTA
CATTCTTAGCCTGATGACGTACCTTTGTGACTTGAAGTTAGTAGCACCAGGTTTCCTGTT
ATATCACAGCCACCTCTTTTTAGTGTCGCTTTATATATTTTTATTTTTATCTACTAGTCT
TTTTATCTACTAGTGTTACAAAAAAAAATCTACTAGTCTCGCTTTAATTAAAGCATTAAC
CATATTACATATACTATATTGTTAAAGTATGCATGCACCATACCAAACTTTCAATGATGC
TCTTTGAGTATTCATTGATGCATGTTTTGGAGTCACTTACACAGTTACACCGAAAATCTA
TTGCTTTTACAATCACAATAGAACTATAGATCTCATTAGCACCGACCTATTACGATATTA
TCTTTCTTACAATCTTTAGTTTAAGACATTAAGTACCATTTTAATATGGGTTGGTACAAT
TTCGTAAAAGGCTATATGGATACTCTCATTACAGGTTGGTGACTGATATCCCTGCGACAA
CTGGAACAAACTTTGGTGAGTTTTATTCCATAGATTGATGGCTATATATGCGGTTGATAG
AACCAATGTATATATATGTTTGATGGTTGTTTTCGCAGGCAATGAGATTGTGTCTTACGA
GAATCCAAGGCCCACCTCGGGAATTCATCGTATCGTGCTGGTTTGTGCGGCAGGTCCGGG
G
>B.napus_BnC6FTb_ASSYST-466
CGTTCGTTTTAACTTTAAAGTTGTTTGTACATTCTTAGCCTGATGACGTACCTTTGTGAC
TTGAAGTTAGTAGCACCAGGTTTCCTGTTATATCACAGCCACCTCTTTTTAGTGTCGCTT
TATATATTTTTATTTTTATCTACTAGTCTTTTTATCTACTAGTGTTACAAAAAAAAATCT
ACTAGTCTCGCTTTAATTAAAGCATTAACCATATTACATATACTATATTGTTAAAGTATG
CATGCACCATACCAAACTTTCAATGATGCTCTTTGAGTATTCATTGATGCATGTTTTGGA
GTCACTTACACAGTTACACCGAAGATCTATTGCTTTTACAATCACAATAGAACTATAGAT
CTCATTAGCACCGACCTATTACGATATTATCTTTCTTACAATCTTTAGTTTAAGACATTA
AGTAGCATTTTAATATGGGTTGGTACAATTTCGTAAAAGGCTATATGGATACTCTCATTA
CAGGTTGGTGACTGATATCCCTGCGACAACTGGAACAAACTTTGGTGAGTTTTATTCCAT
AGATTGATGGCTATATATGCGGTTGATAGAACCAATGTATATATATGTTTGATGGTTGTT
TTCGCAGGCAATGAGATTGTGTCTTACGAGAATCCAAGGCCCACCTCGGGAATTCATCGT
ATCGTGCTGGTGTTGTTCCGGCAGCTCGGGAGGCAAACGGTGTATGAACCAGGGTG
>AB017526 Brassica napus BNTFL1-2 gene, complete cds.
ACACCACTACAAATATCTCTCTTTCCCTAAGCTCACTTTAAAACCCACAGGTGTTTAGAA
AGAGAAAGAAACCTTTACAAAATAAAAATGGAGAATATGGGAACTAGAGTGATAGAGCCA
TTGATAGTGGGAAGAGTGGTCGGAGATGTTCTTGATAATTTCACTCCAACAATTAAAATG
AACGTGAGTTACAACAAGAAGCAAGTCTCCAATGGCCATGAGTTTTTGCCTTTAGCTGTC
TCCTCCAAGCCTAGGGTTGAGATACATGATGGTGATCTCAGATCTTTCTTCACCCTGGTA
TGTAAACATATGTTTAAATTATTTTAAAATTATCAATAATGATAGGATTGCTGGTTGTAT
AGTTCTAATATCTTGTGCCAAAACATATCACTCAGTATCTTTTCATCTCATAAGTCATTT
ATTTTCTGACTCCATGATGAAAAAGAGAGTCTGATCAATAATCTTATATATTGTACCTTT
TAGTAAAATAGTATGATGCTGTTATGTACTTTTATCATTTTTTTTTCTTTTCTTCATTGA
TGGTAATAGCAACTGAATTGCAAAACAGGTGATGACAGACCCTGATGTTCCAAATCCTAG
TGACCCCTTTCTAAAAGAACGCCTGCCTTGGTACGTTCAAATTCTTGTCGTTTCATTTTC
AGCCCATATCTCGGTCATATGTATTTCATTTGAATTATTAATAACCATCTCTACATTATT
TTTTTATAAACTTGAGTTGAGTTGGTCATAGTCTTCCATCACAGCACTAAATAATTGCAT
GTAAATATTTCAACAGGCTCGTCATGAACATCCCCGGCACAACAGATGCTGCATTTGGTA
TGGGCTCGTCATGAATTTTGTGGTTTAAAATACTTACAATAAAAGATATATCCAAATAAG
TATTAAAAATAATTGAACTGAAATTGTAGGAAAAGAGGTGGTGAGCTATGAGCTGCCAAA
GCCAAACATAGGGATACACAGGTACGTTTTTGTTCTGTTCAGGCAGAAGCAAAGACGTGT
TAAGTTCCCAAGCAATATTATTTCGAGGGATCAGTTCAACACTCGCGAATTTGCGATCGA
GAATGATCTTGGTCTCCCTGTCGCGGCTGTCTTCTTTAACGCTCAGAGAGAAACCGCATC
TCGCAGACGTTAATTACGTCTATGTCCATCAAATGCATAAAAAATGATAACATGTTTATC
TCTGTTCTTAATTATCCATGTTTATTTCTGTTCTAAATTCCCGTATTTTTAATAAAATAT
TGTTTTCGTATATATATTTAATCTCATTATAGGAGATTAAATTCCCGTATTTTATTTCTG
TTCTAAACCCTTATATATGTCTCGATAGGTCACATCGAGTTAATC
>B.napus_BnTFL1-2_ASSYST-001
CCAAATAAAAATGGGGGAATATGGGGAACTAGNGTGATAGAGCCATTGATAGTGGGAAGA
GTGGTCGGAGATGTTCTTGATAATTTCACTCCAACAATTAAAATGAACGTGAGTTACAAC
AAGAAGCAAGTCTCCAATGGCCATGAGTTTTTGCCTTTAGCTGTCTCCTCCAAGCCTAGG
GTTGAGATACATGATGGTGATCTCAGATCTTTCTTCACCCTGGTATGTAAACATATGTTT
AAATTATTTTAAAATTATCAATAATGATAGGATTGCTGGTTGTATAGTTCTAATATCTTG
TGCCAAAACATATCACTCAGTATCTTTTCATCTCATACGTCATTTATTTTCTGACTCCAT
GATGAAAAAGAGAGTCTGATCAATAATCTTATATATTGTACCTTTTAGTAAAATAGTATG
ATGCTGTTATGTACTTTTATCATTTTTTTTTCTTTTCTTCATTGATGGTAATAGCAACTG
AATTGCAAAACAGGTGATGACAGACCCTGATGTTCCAAATCCTAGTGACCCCTTTCTAAA
AGAACGCCTGCATTGGTACGTTCAAATTCTTGTCGTCTCATTTTCAGCCCATATCTCGGT
CATATGTATTTCATTTGAATTATTAATAACCATCTCTACATTATTTTTTTATAAACTTGA
GTTGAGTTGGTCATAGTCTTCCCATCACAGCNCTAAATAATTGCATGTAAATATTTCAAC
AGGCTCGTCATGAACATCCCCGGCACAACAGATGCTACATTTGGTATGGGCTCGTCATGA
ATTTTGTGGTTTAAAATACTTACAATAAAAGATATATCCAAATAAGTATTAAAAATAATT
GAACTGAAATTGTAGGAAAAGAGGTGGTGAGCTATGAGCTGCCAAAGCCAAACATAGGGA
TACACAGGTACGTTTTTGTTCTGTTCAGGCAGAAGCAAAGACGTGTTAAGTTCCCAAGCA
ATATTATTTCGAGGGATCAGTTCAACACTCGCGAATTTGCGATCGAGAATGATCTTGGTC
TCCCTGTCGCGGCTGTCTTCTTCAACGCTCAGAGAGAAACCGCATCTCGCAGACGTTAAT
TACGTCTATGTCCATCAAATGCATAAAAAATGATAACATGTTTATCTCTGTTCTTAATTA
TCCATGTTTATTTNCTGTTCTAAATTCCCGTATTTTTAATAAAATTTGTTTTCGTAATN
>B.napus_BnTFL1-2_ASSYST-003
AACCTTTACAAATAAAATGGGGNAATATGGGAACTAGAGTGATAGAGCCATTGATAGTGG
GAAGAGTGGTCGGAGATGTTCTTGATAATTTCACTCCAACAATTAAAATGAACGTGAGTT
ACAACAAGAAGCAAGTCTCCAATGGCCATGAGTTTTTGCCTTTAGCTGTCTCCTCCAAGC
CTAGGGTTGAGATACATGATGGTGATCTCAGATCTTTCTTCACCCTGGTATGTAAACATA
TGTTTAAATTATTTTAAAATTATCAATAATGATAGGATTGCTGGTTGTATAGTTCTAATA
TCTTGTGCCAAAACATATCACTCAGTATCTTTTCATCTCATACGTCATTTATTTTCTGAC
TCCATGATGAAAAAGAGAGTCTGATCAATAATCTTATATATTGTACCTTTTAGTAAAATA
GTATGATGCTGTTATGTACTTTTATCATTTTTTTTTCTTTTCTTCATTGATGGTAATAGC
AACTGAATTGCAAAACAGGTGATGACAGACCCNGATGTTCCAAATCCTAGTGACCCCTTT
CTAAAAGANCGCCTGCANTGGKACGTTCAAATTCTTGTCGTCTCATTTTCAGCCCATATC
TCGGTCATATGTATTTCATTTGAATTATTAATAACCATCTCTACATTATTTTTTTATAAA
CTTGAGTTGAGTTGGTCATAGTCTTCCATCACAGCACTAAATAATTGCATGTAAATATTT
CAACAGGCTCGTCATGAACATCCCCGGCACAACAGATGCTACATTTGGTATGGGCTCGTC
ATGAATTTTGTGGTTTAAAATACTTACAATAAAAGATATATCCAAATAAGTATTAAAAAT
AATTGAACTGAAATTGTAGGAAAAGAGGTGGTGAGCTATGAGCTGCCAAAGCCAAACATA
GGGATACACAGGTACGTTTTTGTTCTGTTCAGGCAGAAGCAAAGACGTGTTAAGTTCCCA
AGCAATATTATTTCGAGGGATCAGTTCAACACTCGCGAATTTGCGATCGAGAATGATCTT
GGTCTCCCTGTCGCGGCTGTCTTCTTCAACGCTCAGAGAGAAACCGCATCTCGCAGACGT
TAATTACGTCTATGTCCATCAAATGCATAAAAAATGATAACATGTTTATCTCTGTTCTTA
ATTATCCCATGTTTATTTCTGTTCTAAATTCCCGTATTTTTAATAAAATATGTTTTCGTA
TAA
>B.napus_BnTFL1-2_ASSYST-006
AAAGAACCTTTACAAATAAAATGGGGAATATGGGAACTAGAGTGATAGAGCCATTGATAG
TGGGAAGAGTGGTCGGAGATGTTCTTGATAATTTCACTCCAACAATTAAAATGAACGTGA
GTTACAACAAGAAGCAAGTCTCCAATGGCCATGAGTTTTTGCCTTTAGCTGTCTCCTCCA
AGCCTAGGGTTGAGATACATGATGGTGATCTCAGATCTTTCTTCACCCTGGTATGTAAAC
ATATGTTTAAATTATTTTAAAATTATCAATAATGATAGGATTGCTGGTTGTATAGTTCTA
ATATCTTGTGCCAAAACATATCACTCAGTATCTTTTCATCTCATACGTCATTTATTTTCT
GACTCCATGATGAAAAAGAGAGTCTGATCAATAATCTTATATATTGTACCTTTTAGTAAA
ATAGTATGATGCTGTTATGTACTTTTATCATTTTTTTTTCTTTTCTTCATTGATGGTAAT
AGCAACTGAATTGCAAAACAGGTGATGACAGACCCCTGATGTTCCAAATCCTAGTGACCC
CTTTCTAAAAGAACGCCTGCATTGGTACGTTCAAATTCTTGTCGTCTCATTTTCAGCCCA
TATCTCGGTCATATGTATTTCATTTGAATTATTAATAACCATCTCTACATTATTTTTTTA
TAANCTTGAGTTGAGTTGGTCATAGTCTTCCATCACAGCACTAAATAATTGCATGTAAAT
ATTTCAACAGGCTCGTCATGAACATCCCCCGGCACAACNGATGCTACATTTGGTATGGGC
TCGTCATGAATTTTGTGGTTTAAAATACTTACAATAAAAGATATATCCAAATAAGTATTA
AAAATAATTGAACTGAAATTGTAGGAAAAGAGGTGGTGAGCTATGAGCTGCCAAAGCCAA
ACATAGGGATACACAGGTACGTTTTTGTTCTGTTCAGGCAGAAGCAAAGACGTGTTAAGT
TCCCAAGCAATATTATTTCGAGGGATCAGTTCAACACTCGCGAATTTGCGATCGAGAATG
ATCTTGGTCTCCCTGTCGCGGCTGTCTTCTTCAACGCTCAGAGAGAAACCGCATCTCGCA
GACGTTAATTACGTCTATGTCCATCAAATGCATAAAAAATGATAACATGTTTATCTCTGT
TCTTAATTATCCCATGTTTATTTNCTGTTNCTAAATT
>B.napus_BnTFL1-2_ASSYST-007
AAGAAACCTTTACAAATAAAAATGGGAGAATATGGGAACTAGNGTGATAGAGCCATTGAT
AGTGGGAAGAGTGGTCGGAGATGTTCTTGATAATTTCACTCCAACAATTAAAATGAACGT
GAGTTACAACAAGAAGCAAGTCTCCAATGGCCATGAGTTTTTGCCTTTAGCTGTCTCCTC
CAAGCCTAGGGTTGAGATACATGATGGTGATCTCAGATCTTTCTTCACCCTGGTATGTAA
ACATATGTTTAAATTATTTTAAAATTATCAATAATGATAGGATTGCTGGTTGTATAGTTC
TAATATCTTGTGCCAAAACATATCACTCAGTATCTTTTCATCTCATACGTCATTTATTTT
CTGACTCCATGATGAAAAAGAGAGTCTGATCAATAATCTTATATATTGTACCTTTTAGTA
AAATAGTATGATGCTGTTATGTACTTTTATCATTTTTTTTTCTTTTCNTCATTGATGGTA
ATAGCAACNGAATTGCAAAACAGGTGATGACAGACCCTGATGTTCCAAATCCTAGTGACC
CCTTTCTAAAAGAACGCCTGCATTGGTACGTTCAAATTCTTGTCGTCTCATTTTCAGCCC
ATATCTCGGTCATATGTATTTCATTTGAATTATTAATAACCATCTCTACATTATTTTTTT
ATAANCTTGAGTTGAGTTGGTCATAGTCTTCCATCACAGCACTAAATAATTGCATGTAAA
TATTTCAACAGGCTCGTCATGAACATCCCCGGCACAACAGATGCTACATTTGGTATGGGC
TCGTCATGAATTTTGTGGTTTAAAATACTTACAATAAAAGATATATCCAAATAAGTATTA
AAAATAATTGAACTGAAATTGTAGGAAAAGAGGTGGTGAGCTATGAGCTGCCAAAGCCAA
ACATAGGGATACACAGGTACGTTTTTGTTCTGTTCAGGCAGAAGCAAAGACGTGTTAAGT
TCCCAAGCAATATTATTTCGAGGGATCAGTTCAACACTCGCGAATTTGCGATCGAGAATG
ATCTTGGTCTCCCTGTCGCGGCTGTCTTCTTCAACGCTCAGAGAGAAACCGCATCTCGCA
GACGTTAATTACGTCTATGTCCATCAAATGCATAAAAAATGATAACATGTTTATCTCTGT
TCTTAATTATCCCATGTTTATTTACTGTTCTAAATTCCCGTATTTTTAATAAAATATGTT
TCGTAAA
>B.napus_BnTFL1-2_ASSYST-008
AAATAAAAATGGGAGAATATGGGAACTAGAGTGATAGAGCCATTGATAGTGGGAAGAGTG
GTCGGAGATGTTCTTGATAATTTCACTCCAACAATTAAAATGAACGTGAGTTACAACAAG
AAGCAAGTCTCCAATGGCCATGAGTTTTTGCCTTTAGCTGTCTCCTCCAAGCCTAGGGTT
GAGATACATGATGGTGATCTCAGATCTTTCTTCACCCTGGTATGTAAACATATGTTTAAA
TTATTTTAAAATTATCAATAATGATAGGATTGCTGGTTGTATAGTTCTAATATCTTGTGC
CAAAACATATCACTCAGTATCTTTTCATCTCATACGTCATTTATTTTCTGACTCCATGAT
GAAAAAGAGAGTCTGATCAATAATCTTATATATTGTACCTTTATATATGGACCTTTAGTA
AAATAGTATGAKGCTGKTANGKACYTTTATCATTTTTTTTTCTTTTCTTCATKGATGGTA
ATAGCAACTGAATTGCAAAACAGGTGATGACAGACCCCTGATGTTCCAAATCCTAGTGAC
CCCNTTCTAAAAGAACGCCTGCATTGGTACGTTCAAATTCTTGTCGTCTCATTTTCAGCC
CATATCTCGGTCATATGTATTTCATTTGAATTATTAATAACCATCTCTACATTATTTTTT
TTATAAACTTGAGTKGAGTTGGTCATAGTCTTCCATCACAGCACTAAATAATTGCATGTA
AAATATTTCAACAGGCTCGTCATGAACATCCCCCGGGCACAMCAGATGCTACATTTGGTA
NGGGCNCGYCATGAATTTTGTGGTTTAAAATACTTACAATAAAAGATATATCCAAATAAG
TATTAAAAATAATTGAACTGAAATTGTAGGAAAAGAGGTGGTGAGCTATGAGCTGCCAAA
GCCAAACATAGGGATACACAGGTACGTTTTTGTTCTGTTCAGGCAGAAGCAAAGACGTGT
TAAGTTCCCAAGCAATATTATTTCGAGGGATCAGTTCAACACTCGCGAATTTGCGATCGA
GAATGATCTTGGTCTCCCTGTCGCGGCTGTCTTCTTCAACGCTCAGAGAGAAACCGCATC
TCGCAGACGTTAATTACGTCTATGTCCATCAAATGCATAAAAAATGATAACATGTTTATC
TCTGTTCTTAATTATCCATGTTTATTTCTGTTACTAAATTCCCGTATTTTTAATAAAATA
TGTTTCGTAAA
>B.napus_BnTFL1-2_ASSYST-009
AAACCTTTCCGAAATAAAAATGGGGNAATATGGGGAACTAGAGTGATAGAGCCATTGATA
GTGGGAAGAGTGGTCGGAGATGTTCTTGATAATTTCACTCCAACAATTAAAATGAACGTG
AGTTACAACAAGAAGCAAGTCTCCAATGGCCATGAGTTTTTGCCTTTAGCTGTCTCCTCC
AAGCCTAGGGTTGAGATACATGATGGTGATCTCAGATCTTTCTTCACCCTGGTATGTAAA
CATATGTTTAAATTATTTTAAAATTATCAATAATGATAGGATTGCTGGTTGTATAGTTCT
AATATCTTGTGCCAAAACATATCACTCAGTATCTTTTCATCTCATACGTCATTTATTTTC
TGACTCCATGATGAAAAAGAGAGTCTGATCAATAATCTTATATATTGTACCTTTTAGTAA
AATAGTATGATGCTGTTATGTACTTTTATCATTTTTTTTTCTTTTTCTTCATTGATGGGT
AATAGCAACTGAATTGCAAAACAGGTGATGACAGACCCTGATGTTCCAAATCCTAGTGAC
CCCTTTCTAAAAGAACGCCTGCATTGGTACGTTCAAATTCTTGTCGTCTCATTTTCAGCC
CATATCTCGGTCATATGTATTTCATTTGAATTATTAATAACCATCTCTACATTATTTTTT
TATAAACTTGAGTTGAGTTGGTCATAGTCTTCCATCACAGCACTAAATAATTGCATGTAA
ATATTTCAACAGGCTCGTCATGAACATCCCCGGCMCAACAGANGCTACATTTGGTATGGG
CTCGTCATGAATTTTGTGGTTTAAAATACTTACAATAAAAGATATATCCAAATAAGTATT
AAAAATAATTGAACTGAAATTGTAGGAAAAGAGGTGGTGAGCTATGAGCTGCCAAAGCCA
AACATAGGGATACACAGGTACGTTTTTGTTCTGTTCAGGCAGAAGCAAAGACGTGTTAAG
TTCCCAAGCAATATTATTTCGAGGGATCAGTTCAACACTCGCGAATTTGCGATCGAGAAT
GATCTTGGTCTCCCTGTCGCGGCTGTCTTCTTCAACGCTCAGAGAGAAACCGCATCTCGC
AGACGTTAATTACGTCTATGTCCATCAAATGCATAAAAAATGATAACATGTTTATCTCTG
TTCTTAATTATCCATGTTTATTTNCTGTTCTAAATTNCCCGTATTTTTAATAAAATATTG
>B.napus_BnTFL1-2_ASSYST-011
AAATAAAAATGGGGNAATATGGGGAACTAGAGTGATAGAGCCATTGATAGTGGGAAGAGT
GGTCGGAGATGTTCTTGATAATTTCACTCCAACAATTAAAATGAACGTGAGTTACAACAA
GAAGCAAGTCTCCAATGGCCATGAGTTTTTGCCTTTAGCTGTCTCCTCCAAGCCTAGGGT
TGAGATACATGATGGTGATCTCAGATCTTTCTTCACCCTGGTATGTAAACATATGTTTAA
ATTATTTTAAAATTATCAATAATGATAGGATTGCTGGTTGTATAGTTCTAATATCTTGTG
CCAAAACATATCACTCAGTATCTTTTCATCTCATACGTCATTTATTTTCTGACTCCATGA
TGAAAAAGAGAGTCTGATCAATAATCTTATATATTGTACCTTTTAGTAAAATAGTATGAT
GCTGTTATGTACTTTTATCATTTTTTTTTCTTTTTCTTCATTGATGGTAATAGCNANCTG
AATTGCAAAACAGGGTGATGACAGACCCTGATGTTCCAAATCCTAGTGACCCCTTTCTAA
AAGAACGCCTGCATTGGTACGTTCAAATTCTTGTCGTCTCATTTTCAGCCCATATCTCGG
TCATATGTATTTCATTTGAATTATTAATAACCATCTCTACATTATTTTTTTATAAACTTG
AGTTGAGTTGGTCATAGTCTTCCATCACAGCACTAAAATAATTGCATGTAAATATTTCAA
CAGGCTCGTCATGAACATCCCCGGCACAACAGANGCTACATTTGGTATGGGCTCGTCATG
AATTTTGTGGTTTAAAATACTTACAATAAAAGATATATCCAAATAAGTATTAAAAATAAT
TGAACTGAAATTGTAGGAAAAGAGGTGGTGAGCTATGAGCTGCCAAAGCCAAACATAGGG
ATACACAGGTACGTTTTTGTTCTGTTCAGGCAGAAGCAAAGACGTGTTAAGTTCCCAAGC
AATATTATTTCGAGGGATCAGTTCAACACTCGCGAATTTGCGATCGAGAATGATCTTGGT
CTCCCTGTCGCGGCTGTCTTCTTCAACGCTCAGAGAGAAACCGCATCTCGCAGACGTTAA
TTACGTCTATGTCCATCAAATGCATAAAAAATGATAACATGTTTATCTCTGTTCTTAATT
ATCCCATGTTTATTTACTGTTACTAAATTCCCCGTATTTTTAATAAAATATGTTTCGTAA
TATTA
>B.napus_BnTFL1-2_ASSYST-012
AAGAAACCTTTACAATAAAATGGAGAATATGGGGAACTAGAGTGATAGAGCCATTGATAG
TGGGAAGAGTGGTCGGAGATGTTCTTGATAATTTCACTCCAACAATTAAAATGAACGTGA
GTTACAACAAGAAGCAAGTCTCCAATGGCCATGAGTTTTTGCCTTTAGCTGTCTCCTCCA
AGCCTAGGGTTGAGATACATGATGGTGATCTCAGATCTTTCTTCACCCTGGTATGTAAAC
ATATGTTTAAATTATTTTAAAATTATCAATAATGATAGGATTGCTGGTTGTATAGTTCTA
ATATCTTGTGCCAAAACATATCACTCAGTATCTTTTCATCTCATACGTCATTTATTTTCT
GACTCCATGATGAAAAAGAGAGTCTGATCAATAATCTTATATATTGTACCTTTTAGTAAA
ATAGTATGAKGCTGTTAKGTACTTTTATCATTTTTTTTTTCTTTTCTTCATTGATGGTAA
TAGCAACKGAATTGCNAAACAGGGTGNTGACAGACCCTGATGTTCCAAATCCTAGTGACC
CCTTTTCTAAAAGAACGCCTGCATTGGTACGTTCAAATTCTTGTCGTCTCATTTTCAGCC
CATATCTCGGTCATATGTATTTCATTTGAATTATTAATAACCATCTCTACATTATTTTTT
NATAAACTTGAGTTGAGTTGGTCATAGTCTTCCATCACAGCNCTAAATAATTGCATGTAA
ATATTTCAACAGGCTCGTCATGAACATCCCCGGCACAACAGATGCTACATTTGGTATGGG
CTCGTCATGAATTTTGTGGTTTAAAATACTTACAATAAAAGATATATCCAAATAAGTATT
AAAAATAATTGAACTGAAATTGTAGGAAAAGAGGTGGTGAGCTATGAGCTGCCAAAGCCA
AACATAGGGATACACAGGTACGTTTTTGTTCTGTTCAGGCAGAAGCAAAGACGTGTTAAG
TTCCCAAGCAATATTATTTCGAGGGATCAGTTCAACACTCGCGAATTTGCGATCGAGAAT
GATCTTGGTCTCCCTGTCGCGGCTGTCTTCTTCAACGCTCAGAGAGAAACCGCATCTCGC
AGACGTTAATTACGTCTATGTCCATCAAATGCATAAAAAATGATAACATGTTTATCTCTG
TTCTTAATTATCCCATGTTTATTTCTGTTCTAAATTCCCCGTATTTTTAATAAAATATGT
TTCGTATAA
>B.napus_BnTFL1-2_ASSYST-013
AACCTTTACAAAATAAAAATGGGAGAATATGGGGAACTAGAGTGATAGAGCCATTGATAG
TGGGAAGAGTGGTCGGAGATGTTCTTGATAATTTCACTCCAACAATTAAAATGAACGTGA
GTTACAACAAGAAGCAAGTCTCCAATGGCCATGAGTTTTTGCCTTTAGCTGTCTCCTCCA
AGCCTAGGGTTGAGATACATGATGGTGATCTCAGATCTTTCTTCACCCTGGTATGTAAAC
ATATGTTTAAATTATTTTAAAATTATCAATAATGATAGGATTGCTGGTTGTATAGTTCTA
ATATCTTGTGCCAAAACATATCACTCAGTATCTTTTCATCTCATACGTCATTTATTTTCT
GACTCCATGATGAAAAAGAGAGTCTGATCAATAATCTTATATATTGTACCTTTTAGTAAA
ATAGTAKGANGCTGTWATGNACTTTTATCATTTTTTTTTCTTTTCTTCATTGATGGTAAT
AGCAACTGAATTGCAAAACAGGTGATGACAGACCCTGATGTTCCAAATCCCTAGTGACCC
CTTTCTAAAAGAACGCCTGCATTGGTACGTTCAAATTCTTGTCGTCTCATTTTCAGCCCA
TATCTCGGTCATATGTATTTCATTTGAATTATTAATANCCCATCTCTACATTATTTTTTT
ATAAACTTGAGTTGAGTTGGNCATAGTCCTTCCATCACAGCACTAAATAATTGCATGTAA
AATATTTCAACAGGCTCGTCATGAACATCCCCGGCACAACAGATGCTACATTTGGTATGG
GCTCGTCATGAATTTTGTGGTTTAAAATACTTACAATAAAAGATATATCCAAATAAGTAT
TAAAAATAATTGAACTGAAATTGTAGGAAAAGAGGTGGTGAGCTATGAGCTGCCAAAGCC
AAACATAGGGATACACAGGTACGTTTTTGTTCTGTTCAGGCAGAAGCAAAGACGTGTTAA
GTTCCCAAGCAATATTATTTCGAGGGATCAGTTCAACACTCGCGAATTTGCGATCGAGAA
TGATCTTGGTCTCCCTGTCGCGGCTGTCTTCTTCAACGCTCAGAGAGAAACCGCATCTCG
CAGACGTTAATTACGTCTATGTCCATCAAATGCATAAAAAATGATAACATGTTTATCTCT
GTTCTTAATTATCCATGTTTATTTCTGTTCTAAATTCCCGTATTTTTAATAAAATATGTT
TCGTAAA
>B.napus_BnTFL1-2_ASSYST-015
GAAGCAACCTTTACAAAATAAAAATGGAGAATATGGGAACTAGAGTGATAGAGCCATTGA
TAGTGGGAAGAGTGGTCGGAGATGTTCTTGATAATTTCACTCCAACAATTAAAATGAACG
TGAGTTACAACAAGAAGCAAGTCTCCAATGGCCATGAGTTTTTGCCTTTAGCTGTCTCCT
CCAAGCCTAGGGTTGAGATACATGATGGTGATCTCAGATCTTTCTTCACCCTGGTATGTA
AACATATGTTTAAATTATTTTAAAATTATCAATAATGATAGGATTGCTGGTTGTATAGTT
CTAATATCTTGTGCCAAAACATATCACTCAGTATCTTTTCATCTCATACGTCATTTATTT
TCTGACTCCATGATGAAAAAGAGAGTCTGATCAATAATCTTATATATTGTACCTTTTAGT
AAAATAGTATGATGCTGTTATGTACTTTTATCATTTTTTTTTNCTTTTCTTCATTGATGG
TAATAGCAACTGAATTGCAAAACAGGTGATGACAGACCCTGATGTTCCAAATCCTAGTGA
CCCCTTTTCTAAAAGAACGCCTGCATTGGTACGTTCAAATTCTTGTCGTCTCATTTTCAG
CCCATATCTCGGTCATATGTATTTCATTTGAATTATTAATAACCATCTCTACATTATTTT
TTTATAAACTTGAGTTGAGTTGGTCATAGTCTTCCATCACAGCACTAAATAATTGCATGT
AAATATTTCAACAGGCTCGTCATGAACATCCCCGGCACAACAGATGCNACCATTTGGTAT
GGGCCTCGTCATGAATTTTGTGGTTTAAAATACTTACAATAAAAGATATATCCAAATAAG
TATTAAAAATAATTGAACTGAAATTGTAGGAAAAGAGGTGGTGAGCTATGAGCTGCCAAA
GCCAAACATAGGGATACACAGGTACGTTTTTGTTCTGTTCAGGCAGAAGCAAAGACGTGT
TAAGTTCCCAAGCAATATTATTTCGAGGGATCAGTTCAACACTCGCGAATTTGCGATCGA
GAATGATCTTGGTCTCCCTGTCGCGGCTGTCTTCTTCAACGCTCAGAGAGAAACCGCATC
TCGCAGACGTTAATTACGTCTATGTCCATCAAATGCATAAAAAATGATAACATGTTTATC
TCTGTTCTTAATTATCCATGTTTATTTNCTGTTCTAAATTCCCGTATTTTTAATAAAATA
TGTCTCGGAAAN
>B.napus_BnTFL1-2_ASSYST-016
AAATAAAAATGGGGNAATATGGGGAACTAGAGTGATAGAGCCATTGATAGTGGGAAGAGT
GGTCGGAGATGTTCTTGATAATTTCACTCCAACAATTAAAATGAACGTGAGTTACAACAA
GAAGCAAGTCTCCAATGGCCATGAGTTTTTGCCTTTAGCTGTCTCCTCCAAGCCTAGGGT
TGAGATACATGATGGTGATCTCAGATCTTTCTTCACCCTGGTATGTAAACATATGTTTAA
ATTATTTTAAAATTATCAATAATGATAGGATTGCTGGTTGTATAGTTCTAATATCTTGTG
CCAAAACATATCACTCAGTATCTTTTCATCTCATACGTCATTTATTTTCTGACTCCATGA
TGAAAAAGAGAGTCTGATCAATAATCTTATATATTGTACCTTTTAGTAAAATAGTATGAK
GCTGTTANGNACTTTTATCATTTTTTTTTCTTTTCTTCATTGATGGTAATAGCAACTGAA
TTGCAAAACAGGTGATGACAGACCCTGATGTTCCAAATCCTAGTGACCCCTTTCTAAAAG
ANCGCCTGCATTGGTACGTTCAAATTCTTGTCGTCTCATTTTCAGCCCATATCTCGGTCA
TATGTATTTCATTTGAATTATTAATAACCATCTCTACATTATTTTTTTATAAAACTTGAG
TTGAGTTGGTCATAGTCTTCCATCACAGCACTAAATAATTGCATGTAAATATTTCAACAG
GCTCGTCATGAACATCCCCGGCACAACAGATGCTACATTTGGGTATGGGCCTCGTCATAT
GGGCTCGTCATGAATTTTGTGGTTTAAAATACTTACAATAAAAGATATATCCAAATAAGT
ATTAAAAATAATTGAACTGAAATTGTAGGAAAAGAGGTGGTGAGCTATGAGCTGCCAAAG
CCAAACATAGGGATACACAGGTACGTTTTTGTTCTGTTCAGGCAGAAGCAAAGACGTGTT
AAGTTCCCAAGCAATATTATTTCGAGGGATCAGTTCAACACTCGCGAATTTGCGATCGAG
AATGATCTTGGTCTCCCTGTCGCGGCTGTCTTCTTCAACGCTCAGAGAGAAACCGCATCT
CGCAGACGTTAATTACGTCTATGTCCATCAAATGCATAAAAAATGATAACATGTTTATCT
CTGTTCTTAATTATCCATGTTTATTTCTGTTCTAAATTCCCGTATTTTTAATAAAATATG
TTTCGTAAAT
>B.napus_BnTFL1-2_ASSYST-017
AAGAAACCTTTACAAATAAAATGGGGNAATATGGGAACTAGAGTGATAGAGCCATTGATA
GTGGGAAGAGTGGTCGGAGATGTTCTTGATAATTTCACTCCAACAATTAAAATGAACGTG
AGTTACAACAAGAAGCAAGTCTCCAATGGCCATGAGTTTTTGCCTTTAGCTGTCTCCTCC
AAGCCTAGGGTTGAGATACATGATGGTGATCTCAGATCTTTCTTCACCCTGGTATGTAAA
CATATGTTTAAATTATTTTAAAATTATCAATAATGATAGGATTGCTGGTTGTATAGTTCT
AATATCTTGTGCCAAAACATATCACTCAGTATCTTTTCATCTCATACGTCATTTATTTTC
TGACTCCATGATGAAAAAGAGAGTCTGATCAATAATCTTATATATTGTACCTTTTAGTAA
AATAGTATGATGCTGTTATGTACTTTTATCATTTTTTTTTCTTTTCTTCATTGATGGTAA
TAGCAACTGAATTGCAAAACAGGTGATGACAGACCCTGATGTTCCAAATCCTAGTGACCC
CTTTCTAAAAGAACGCCTGCATTGGTACGTTCAAATTCTTGTCGTCTCATTTTCAGCCCA
TATCTCGGTCATATGTATTTCATTTGAATTATTAATAACCATCTCTACATTATTTTTTTA
TAAACTTGAGNNGAGTTGGTCATAGTCTTCCATCACAGCACTAAATAATTGCATGTAAAT
ATTTCCANCAGGCTCGTCATGAACATCCCCGGCACAACAGATGCTACATTTGGTATGGGC
TCGTCATGAATTTTGTGGTTTAAAATACTTACAATAAAAGATATATCCAAATAAGTATTA
AAAATAATTGAACTGAAATTGTAGGAAAAGAGGTGGTGAGCTATGAGCTGCCAAAGCCAA
ACATAGGGATACACAGGTACGTTTTTGTTCTGTTCAGGCAGAAGCAAAGACGTGTTAAGT
TCCCAAGCAATATTATTTCGAGGGATCAGTTCAACACTCGCGAATTTGCGATCGAGAATG
ATCTTGGTCTCCCTGTCGCGGCTGTCTTCTTCAACGCTCAGAGAGAAACCGCATCTCGCA
GACGTTAATTACGTCTATGTCCATCAAATGCATAAAAAATGATAACATGTTTATCTCCTG
TTCTTAATTATCCCATGTTTATTTACTGTTACTAAATTCCCGTATTTTTAATAAAATATG
TCTCG
>B.napus_BnTFL1-2_ASSYST-018
AAGAAACCTTTACAAAATAAAATGGGGNAATATGGGAACTAGAGTGATAGAGCCATTGAT
AGTGGGAAGAGTGGTCGGAGATGTTCTTGATAATTTCACTCCAACAATTAAAATGAACGT
GAGTTACAACAAGAAGCAAGTCTCCAATGGCCATGAGTTTTTGCCTTTAGCTGTCTCCTC
CAAGCCTAGGGTTGAGATACATGATGGTGATCTCAGATCTTTCTTCACCCTGGTATGTAA
ACATATGTTTAAATTATTTTAAAATTATCAATAATGATAGGATTGCTGGTTGTATAGTTC
TAATATCTTGTGCCAAAACATATCACTCAGTATCTTTTCATCTCATACGTCATTTATTTT
CTGACTCCATGATGAAAAAGAGAGTCTGATCAATAATCTTATATATTGTACCTTTTAGTA
AAATAGTATGATGCTGTTATGTACTTTTATCATTTTTTTTTCTTTTCTTCATTGATGGTA
ATAGCAAACTGAATTGCMAAACAGGTGATGACAGACCCTGATGTTCCNAATCCTAGTGAC
CCCTTTCTNAAAGAACGCCTGCATTGGTACGTTCAAATTCTTGTCGTCTCATTTTCAGCC
CATATCTCGGNCATATGTATTTCATTTGAATTATTAATAACCATCTCTACATTATTTTTT
TATAAACTTGAGTTGAGTTGGTCATAGTCTTCCATCACAGCACTAAATAATTGCATGTAA
ATATTTCCAACAGGCTCGTCATGAACATCCCCGGCACAACAGATGCTACATTTGGTATGG
GCTCGTCATGAATTTTGTGGTTTAAAATACTTACAATAAAAGATATATCCAAATAAGTAT
TAAAAATAATTGAACTGAAATTGTAGGAAAAGAGGTGGTGAGCTATGAGCTGCCAAAGCC
AAACATAGGGATACACAGGTACGTTTTTGTTCTGTTCAGGCAGAAGCAAAGACGTGTTAA
GTTCCCAAGCAATATTATTTCGAGGGATCAGTTCAACACTCGCGAATTTGCGATCGAGAA
TGATCTTGGTCTCCCTGTCGCGGCTGTCTTCTTCAACGCTCAGAGAGAAACCGCATCTCG
CAGACGTTAATTACGTCTATGTCCATCAAATGCATAAAAAATGATAACATGTTTACCTCT
GTTCTTAATTACCCATGTTTATTTCTGTTCTAAATCCCCGTATTTTTAAAAAAATGTTTC
GTAAA
>B.napus_BnTFL1-2_ASSYST-024
NNAAGAAACCTTTACAAAATAAAATGGGGGAATATGGGGAACTAGNGTGATAGAGCCATT
GATAGTGGGAAGAGTGGTCGGAGATGTTCTTGATAATTTCACTCCAACAATTAAAATGAA
CGTGAGTTACAACAAGAAGCAAGTCTCCAATGGCCATGAGTTTTTGCCTTTAGCTGTCTC
CTCCAAGCCTAGGGTTGAGATACATGATGGTGATCTCAGATCTTTCTTCACCCTGGTATG
TAAACATATGTTTAAATTATTTTAAAATTATCAATAATGATAGGATTGCTGGTTGTATAG
TTCTAATATCTTGTGCCAAAACATATCACTCAGTATCTTTTCATCTCATACGTCATTTAT
TTTCTGACTCCATGATGAAAAAGAGAGTCTGATCAATAATCTTATATATTGTACCTTTTA
GTAAAATAGTATGATGCTGTTATGTACTTTTATCATTTTTTTTTCTTTTCTTCATTGATG
GTAATAGCAACTGAATTGCAAAACAGGTGATGACAGACCCTGATGTTCCAAATCCTAGTG
ACCCCTTTCTAAAAGAACGCCTGCATTGGTACGTTCAAATTCTTGTCGTCTCATTTTCAG
CCCATATCTCGGTCATATGTATTTCATTTGAATTATTAATAACCCATCTCTACATTATTT
TTTTATAAACTTGAGTTGAGTTGGTCATAGTCTTCCATCACAGCACTAAATAATTGCATG
TAAATATTTCAACAGGCTCGTCATGAACATCCCCCGGCACAACAGATGCTACATTTGGTA
TGGGCNCGTCATGAATTTTGTGGTTTAAAATACTTACAATAAAAGATATATCCAAATAAG
TATTAAAAATAATTGAACTGAAATTGTAGGAAAAGAGGTGGTGAGCTATGAGCTGCCAAA
GCCAAACATAGGGATACACAGGTACGTTTTTGTTCTGTTCAGGCAGAAGCAAAGACGTGT
TAAGTTCCCAAGCAATATTATTTCGAGGGATCAGTTCAACACTCGCGAATTTGCGATCGA
GAATGATCTTGGTCTCCCTGTCGCGGCTGTCTTCTTCAACGCTCAGAGAGAAACCGCATC
TCGCAGACGTTAATTACGTCTATGTCCATCAAATGCATAAAAAATGATAACATGTTTATC
TCTGTTCTTAATTATCCATGTTTATTTCTGTTCTAAATTCCCGTATTTTTAATAAAATAT
GTTTCG
>B.napus_BnTFL1-2_ASSYST-034
AACCTTTACAAAATAAAAATGGGAGAATATGGGAACTAGAGTGATAGAGCCATTGATAGT
GGGAAGAGTGGTCGGAGATGTTCTTGATAATTTCACTCCAACAATTAAAATGAACGTGAG
TTACAACAAGAAGCAAGTCTCCAATGGCCATGAGTTTTTGCCTTTAGCTGTCTCCTCCAA
GCCTAGGGTTGAGATACATGATGGTGATCTCAGATCTTTCTTCACCCTGGTATGTAAACA
TATGTTTAAATTATTTTAAAATTATCAATAATGATAGGATTGCTGGTTGTATAGTTCTAA
TATCTTGTGCCAAAACATATCACTCAGTATCTTTTCATCTCATACGTCATTTATTTTCTG
ACTCCATGATGAAAAAGAGAGTCTGATCAATAATCTTATATATTGTACCTTTTAGTAAAA
TAGTATGATGCTGTTATGTACTTTTATCATTTTTTTTYCTTTTCNTCATTGATGGTAATA
GCAACTGAATTGCAAAACAGGTGATGGACAGACCCTGATGNTCCAAATCCTAGTGACCCC
TTTCTAAAAGAACGCCTGCATTGGTACGTTCAAATTCTTGTCGTCTCATTTTCAGCCCAT
ATCTCGGTCATATGTATTTCATTTGAATTATTAATAACCATCTCTACATTATTTTTTTAT
AAACTTGAGTTGAGTTGGTCATAGTCTTCCATCMCAGCACTAAATAATTGCATGTAAATA
TTTCAACAGGCTCGTCATGAACATCCCCGGCACAACANATGCTACATTTGGTATGGCCCN
TCATGAATTTGGGGTTAAAATACCTGCTCGTCATGAATTTTGTGGTTTAAAATACTTACA
ATAAAAGATATATCCAAATAAGTATTAAAAATAATTGAACTGAAATTGTAGGAAAAGAGG
TGGTGAGCTATGAGCTGCCAAAGCCAAACATAGGGATACACAGGTACGTTTTTGTTCTGT
TCAGGCAGAAGCAAAGACGTGTTAAGTTCCCAAGCAATATTATTTCGAGGGATCAGTTCA
ACACTCGCGAATTTGCGATCGAGAATGATCTTGGTCTCCCTGTCGCGGCTGTCTTCTTCA
ACGCTCAGAGAGAAACCGCATCTCGCAGACGTTAATTACGTCTATGTCCATCAAATGCAT
AAAAAATGATAACATGTTTATCTCTGTTCTTAATTATCCATGTTTATTTCTGTTCTAAAT
TCCCCGTATTTTTAATAAAATATGT
>B.napus_BnTFL1-2_ASSYST-046
AAGCAACCTTTACNAAATAAAAATGGTAGTAATATGGGAACTAGCAGTGATAGAGCCATT
GATAGTGGGAAGAGTGGTCGGAGATGTTCTTGATAATTTCACTCCAACAATTAAAATGAA
CGTGAGTTACAACAAGAAGCAAGTCTCCAATGGCCATGAGTTTTTGCCTTTAGCTGTCTC
CTCCAAGCCTAGGGTTGAGATACATGATGGTGATCTCAGATCTTTCTTCACCCTGGTATG
TAAACATATGTTTAAATTATTTTAAAATTATCAATAATGATAGGATTGCTGGTTGTATAG
TTCTAATATCTTGTGCCAAAACATATCACTCAGTATCTTTTCATCTCATACGTCATTTAT
TTTCTGACTCCATGATGAAAAAGAGAGTCTGATCAATAATCTTATATATTGTACCTTTTA
GTAAAATAGTATGATGCTGTTATGTACTGGACCTTTATCATTTTTTTYTCTTTTCCTTCA
TNGATGGTAATAGCAACTGAATTGCCAAAMCAGGTGATGACAGACCCCTGATGTTCCAAA
TCCTAGTGACCCCTTTCTAAAAGAACGCCTGCATTGGTACGTTCAAATTCTTGTCGTCTC
ATTTTCAGCCCATATCTCGGTCATATGTATTTCATTTGAATTATTAATAACCATCTCTAC
ATTATTTTTTTATAAACTTGAGTTGAGTTGGTCATAGTCTTCCATCACAGCACTAAATAA
TTGCATGTAAATATTTCAACAGGCTCGTCATGAACATCCCCGGCACAACAGATGCTACAT
TTGGTATGGGCTCGTCATGAATTTTGTGGTTTAAAATACTTACAATAAAAGATATATCCA
AATAAGTATTAAAAATAATTGAACTGAAATTGTAGGAAAAGAGGTGGTGAGCTATGAGCT
GCCAAAGCCAAACATAGGGATACACAGGTACGTTTTTGTTCTGTTCAGGCAGAAGCAAAG
ACGTGTTAAGTTCCCAAGCAATATTATTTCGAGGGATCAGTTCAACACTCGCGAATTTGC
GATCGAGAATGATCTTGGTCTCCCTGTCGCGGCTGTCTTCTTCAACGCTCAGAGAGAAAC
CGCATCTCGCAGACGTTAATTACGTCTATGTCCATCAAATGCATAAAAAATGATAACATG
TTTATCTCTGTTCTTAATTATCCCATGTTTATTTNCTGTTCTAAATTN
>B.napus_BnTFL1-2_ASSYST-049
AAGAAACCTTTNCAAAATAAAATGGGGGAATATGGGGAACTAGAGTGATAGAGCCATTGA
TAGTGGGAAGAGTGGTCGGAGATGTTCTTGATAATTTCACTCCAACAATTAAAATGAACG
TGAGTTACAACAAGAAGCAAGTCTCCAATGGCCATGAGTTTTTGCCTTTAGCTGTCTCCT
CCAAGCCTAGGGTTGAGATACATGATGGTGATCTCAGATCTTTCTTCACCCTGGTATGTA
AACATATGTTTAAATTATTTTAAAATTATCAATAATGATAGGATTGCTGGTTGTATAGTT
CTAATATCTTGTGCCAAAACATATCACTCAGTATCTTTTCATCTCATACGTCATTTATTT
TCTGACTCCATGATGAAAAAGAGAGTCTGATCAATAATCTTATATATTGTACCTTTTAGT
AAAATAGTATGATGCTGTTATGNACTTTTATCATTTTTTTTTTCTTTTCTTCATTGGATG
GTAATAGCAACTGAATTGCAAAACAGGTGATGACAGACCCTGATGTTCCAAATCCTAGTG
ACCCCTTTCTAAAAGAACGCCTGCATTGGTACGTTCAAATTCTTGTCGTCTCATTTTCAG
CCCATATCTCGGTCATATGTATTTCATTTGAATTATTAATAACCATCTCTACATTATTTT
TTTATAAACTTGAGTTGAGTTGGTCATAGTCTTCCCATCMCAGCNCTAAATAATTGCATG
TAAATATTTCAMCAGGCTCGTCATGAACATCCCCGGCACAACAGATGCTACATTTGGTAT
GGGCTCGTCATGAATTTTGTGGTTTAAAATACTTACAATAAAAGATATATCCAAATAAGT
ATTAAAAATAATTGAACTGAAATTGTAGGAAAAGAGGTGGTGAGCTATGAGCTGCCAAAG
CCAAACATAGGGATACACAGGTACGTTTTTGTTCTGTTCAGGCAGAAGCAAAGACGTGTT
AAGTTCCCAAGCAATATTATTTCGAGGGATCAGTTCAACACTCGCGAATTTGCGATCGAG
AATGATCTTGGTCTCCCTGTCGCGGCTGTCTTCTTCAACGCTCAGAGAGAAACCGCATCT
CGCAGACGTTAATTACGTCTATGTCCATCAAATGCATAAAAAATGATAACATGTTTATCT
CTGTTCTTAATTATCCATGTTTATTTNCTGTTCTAAATTCCCGTATTTTTAATAAAATAT
GTTTTCGTATAA
>B.napus_BnTFL1-2_ASSYST-052
CAAAATAAAAATGGTNTTATATGGGAACTAGCAGTGATAGAGCCATTGATAGTGGGAAGA
GTGGTCGGAGATGTTCTTGATAATTTCACTCCAACAATTAAAATGAACGTGAGTTACAAC
AAGAAGCAAGTCTCCAATGGCCATGAGTTTTTGCCTTTAGCTGTCTCCTCCAAGCCTAGG
GTTGAGATACATGATGGTGATCTCAGATCTTTCTTCACCCTGGTATGTAAACATATGTTT
AAATTATTTTAAAATTATCAATAATGATAGGATTGCTGGTTGTATAGTTCTAATATCTTG
TGCCAAAACATATCACTCAGTATCTTTTCATCTCATACGTCATTTATTTTCTGACTCCMT
GATGAAAAAGAGRGTCTGATCCAATAATCTTATATATTGKACCTTTTAGTAAAATAGTAN
GAKGCTGKTAWGKACYTTTATCATTTTTTTTTTCTTTTCTTCATTGATGGTAATAGCAAC
TGAATTGCAAAACAGGTGATGACAGACCCTGATGTTCCAAATCCTAGTGACCCCTTTCTA
AAAGAACGCCTGCATTGGTACGTTCAAATTCTTGTCGTCTCATTTTCAGCCCATATCTCG
GTCATATGTATTTCATTTGAATTATTAATAACCCATCTCTACATTATTTTTTTATAAACT
TGAGTTGAGTTGGTCATAGTCTTCCNTCACAGCACTAAATAATTGCATGTAAATATTTCA
ACAGGCTCGTCATGAACATCCCCGGCACAACAGATGCTACATTTGGTATGGGCTCGTCAT
GAATTTTGTGGTTTAAAATACTTACAATAAAAGATATATCCAAATAAGTATTAAAAATAA
TTGAACTGAAATTGTAGGAAAAGAGGTGGTGAGCTATGAGCTGCCAAAGCCAAACATAGG
GATACACAGGTACGTTTTTGTTCTGTTCAGGCAGAAGCAAAGACGTGTTAAGTTCCCAAG
CAATATTATTTCGAGGGATCAGTTCAACACTCGCGAATTTGCGATCGAGAATGATCTTGG
TCTCCCTGTCGCGGCTGTCTTCTTCAACGCTCAGAGAGAAACCGCATCTCGCAGACGTTA
ATTACGTCTATGTCCATCAAATGCATAAAAAATGATAACATGTTTATCTCTGTTCTTAAT
TATCCATGTTTATTTCTGTTCTAAATTCCCGTATTTTTAATAAAATATGTTTCGTATAAN
>B.napus_BnTFL1-2_ASSYST-054
AAGAAACCTTTNCAAAATAAAAATGGGGNAATATGGGGAACTAGAGTGATAGAGCCATTG
ATAGTGGGAAGAGTGGTCGGAGATGTTCTTGATAATTTCACTCCAACAATTAAAATGAAC
GTGAGTTACAACAAGAAGCAAGTCTCCAATGGCCATGAGTTTTTGCCTTTAGCTGTCTCC
TCCAAGCCTAGGGTTGAGATACATGATGGTGATCTCAGATCTTTCTTCACCCTGGTATGT
AAACATATGTTTAAATTATTTTAAAATTATCAATAATGATAGGATTGCTGGTTGTATAGT
TCTAATATCTTGTGCCAAAACATATCACTCAGTATCTTTTCATCTCATACGTCATTTATT
TTCTGACTCCATGATGAAAAAGAGAGTCTGATCAATAATCTTATATATTGTACCTTTTAG
TAAAATAGTATGATGCTGTTANGNACYTTTATCATTTTTTTTTCTTTTCTTCATTGATGG
TAATAGCAACTGAATTGCAAAACAGGTGATGACAGACCCTGATGTTCCAAATCCTAGTGA
CCCCTTTCTAAAAGAACGCCTGCATTGGTACGTTCAAATTCTTGTCGTCTCATTTTCAGC
CCATATCTCGGTCATATGTATTTCATTTGAATTATTAATAACCATCTCTACATTATTTTT
TTATAAACTTGAGTTGAGTTGGTCATAGTCTTCCATCACAGCACTAAAATAATTGCATGT
AAATATTTCAAACAGGCTCGTCATGAACATCCCCGGCACAACAGATGCTACATTTGGTAT
GGGCTCGTCATGAATTTTGTGGTTTAAAATACTTACAATAAAAGATATATCCAAATAAGT
ATTAAAAATAATTGAACTGAAATTGTAGGAAAAGAGGTGGTGAGCTATGAGCTGCCAAAG
CCAAACATAGGGATACACAGGTACGTTTTTGTTCTGTTCAGGCAGAAGCAAAGACGTGTT
AAGTTCCCAAGCAATATTATTTCGAGGGATCAGTTCAACACTCGCGAATTTGCGATCGAG
AATGATCTTGGTCTCCCTGTCGCGGCTGTCTTCTTCAACGCTCAGAGAGAAACCGCATCT
CGCAGACGTTAATTACGTCTATGTCCATCAAATGCATAAAAAATGATAACATGTTTATCT
CTGTTCTTAATTATCCCATGTTTATTTCTGTTCTAAATTCCCGTATTTTTAATAAAATAT
GTTTCG
>B.napus_BnTFL1-2_ASSYST-055
GATAACCTTCCCGGAATAAAAATGGGGNAATATGGGAACTAGAGTGATAGAGCCATTGAT
AGTGGGAAGAGTGGTCGGAGATGTTCTTGATAATTTCACTCCAACAATTAAAATGAACGT
GAGTTACAACAAGAAGCAAGTCTCCAATGGCCATGAGTTTTTGCCTTTAGCTGTCTCCTC
CAAGCCTAGGGTTGAGATACATGATGGTGATCTCAGATCTTTCTTCACCCTGGTATGTAA
ACATATGTTTAAATTATTTTAAAATTATCAATAATGATAGGATTGCTGGTTGTATAGTTC
TAATATCTTGTGCCAAAACATATCACTCAGTATCTTTTCATCTCATACGTCATTTATTTT
CTGACTCCATGATGAAAAAGAGAGTCTGATCAATAATCTTATATATTGTACCTTTTAGTA
AAATAGTATGATGCTGTTATGTAACCTTTTATCATTTTTTTTTCTTTTCTTCANTGATGG
TAATAGCAACTGAANTGCAAAACAGGTGATGACAGACCCTGATGTTCCAAATCCTAGTGA
CCCCTTTCTAAAAGAACGCCTGCATTGGTACGTTCAAAATTCTTGTCGNCTCATTTTCAG
CCCATATCTCGGTCATATGTATTTCATTTGAATTATTAATAACCATCTCTACATTATTTT
TTTATAAACTTGAGTTGAGTTGGTCATAGTCTTCCATCACAGCACTAAATAATTGCATGT
AAATATTTCAACAGGCTCGTCATGAACATCCCCGGCMCAACAGATGCTACATTTTGGTAT
GGGCTCGTCATGAATTTTGTGGTTTAAAATACTTACAATAAAAGATATATCCAAATAAGT
ATTAAAAATAATTGAACTGAAATTGTAGGAAAAGAGGTGGTGAGCTATGAGCTGCCAAAG
CCAAACATAGGGATACACAGGTACGTTTTTGTTCTGTTCAGGCAGAAGCAAAGACGTGTT
AAGTTCCCAAGCAATATTATTTCGAGGGATCAGTTCAACACTCGCGAATTTGCGATCGAG
AATGATCTTGGTCTCCCTGTCGCGGCTGTCTTCTTCAACGCTCAGAGAGAAACCGCATCT
CGCAGACGTTAATTACGTCTATGTCCATCAAATGCATAAAAAATGATAACATGTTTATCT
CTGTTCTTAATTAT
>B.napus_BnTFL1-2_ASSYST-059
CAAAATAAAAATGGGNGAATATGGGGAACTAGAGTGATAGAGCCATTGATAGTGGGAAGA
GTGGTCGGAGATGTTCTTGATAATTTCACTCCAACAATTAAAATGAACGTGAGTTACAAC
AAGAAGCAAGTCTCCAATGGCCATGAGTTTTTGCCTTTAGCTGTCTCCTCCAAGCCTAGG
GTTGAGATACATGATGGTGATCTCAGATCTTTCTTCACCCTGGTATGTAAACATATGTTT
AAATTATTTTAAAATTATCAATAATGATAGGATTGCTGGTTGTATAGTTCTAATATCTTG
TGCCAAAACATATCACTCAGTATCTTTTCATCTCATACGTCATTTATTTTCTGACTCCAT
GATGAAAAAGAGAGTCTGATCAATAATCTTATATATTGTACCTTTTAGTAAAATAGTATG
ATGCTGTTATGTACTTTTATCATTTTTTTTTCTTTTCTTCATTGATGGTAATAGCAACTG
AATTGCAAAACAGGTGATGACAGACCCTGATGTTCCAAATCCTAGTGACCCCTTTCTAAA
AGAACGCCTGCATTGGTACGTTCAAATTCTTGTCGTCTCATTTTCAGCCCATATCTCGGT
CATATGTATTTCATTTGAATTATTAATAANCCATCTCTACATTATTTTTTTATAAACTKG
AGTTGAGTTGGTCATAGTCTTCCATCACAGCACTAAATAATTGCATGTAAATATTTCAAC
AGGCTCGTCATGAACATCCCCGGCACAACAGATGCTACATTTGGTATGGGCTCGTCATGA
ATTTTGTGGTTTAAAATACTTACAATAAAAGATATATCCAAATAAGTATTAAAAATAATT
GAACTGAAATTGTAGGAAAAGAGGTGGTGAGCTATGAGCTGCCAAAGCCAAACATAGGGA
TACACAGGTACGTTTTTGTTCTGTTCAGGCAGAAGCAAAGACGTGTTAAGTTCCCAAGCA
ATATTATTTCGAGGGATCAGTTCAACACTCGCGAATTTGCGATCGAGAATGATCTTGGTC
TCCCTGTCGCGGCTGTCTTCTTCAACGCTCAGAGAGAAACCGCATCTCGCAGACGTTAAT
TACGTCTATGTCCATCAAATGCATAAAAAATGATAACATGTTTATCTCTGTTCTTAATTA
TCCCATGTTTATTTNCTGTTCTAAATTNCCCGTATTTTTAAT
>B.napus_BnTFL1-2_ASSYST-067
AACCTTTACAAAATAAAAATGGGAGAATATGGGAACTAGAGTGATAGAGCCATTGATAGT
GGGAAGAGTGGTCGGAGATGTTCTTGATAATTTCACTCCAACAATTAAAATGAACGTGAG
TTACAACAAGAAGCAAGTCTCCAATGGCCATGAGTTTTTGCCTTTAGCTGTCTCCTCCAA
GCCTAGGGTTGAGATACATGATGGTGATCTCAGATCTTTCTTCACCCTGGTATGTAAACA
TATGTTTAAATTATTTTAAAATTATCAATAATGATAGGATTGCTGGTTGTATAGTTCTAA
TATCTTGTGCCAAAACATATCACTCAGTATCTTTTCATCTCATACGTCATTTATTTTCTG
ACTCCATGATGAAAAAGAGAGTCTGATCAATAATCTTATATATTGTACCTTTTAGTAAAA
TAGTATGATGCTGTTATGTACTTTTATCATTTTTTTTTCTTTTCTTCANTGATGGTAATA
GCAACTGAATTGCNAAACAGGTGGATGACAGACCCTGATGTTCCAAATCCTAGTGACCCC
TTTCTAAAAGAACGCCTGCATTGGTACGTTCAAATTCTTGTCGTCTCATTTTTCAGCCCA
TATCTCGGTCATATGTATTTCATTTGAATTATTAATAACCATCTCTACATTATTTTTTTA
TAANCTTGAGTTGAGTTGGTCATAGTCTTCCCATCACAGCNCTAAAATAATTGCATGTAA
ATATTTCAACAGGCTCGTCATGAACATCCCCGGGCCACAACAGATGCTACATTTGGTATG
GGCTCGTCATGAATTTTGTGGTTTAAAATACTTACAATAAAAGATATATCCAAATAAGTA
TTAAAAATAATTGAACTGAAATTGTAGGAAAAGAGGTGGTGAGCTATGAGCTGCCAAAGC
CAAACATAGGGATACACAGGTACGTTTTTGTTCTGTTCAGGCAGAAGCAAAGACGTGTTA
AGTTCCCAAGCAATATTATTTCGAGGGATCAGTTCAACACTCGCGAATTTGCGATCGAGA
ATGATCTTGGTCTCCCTGTCGCGGCTGTCTTCTTCAACGCTCAGAGAGAAACCGCATCTC
GCAGACGTTAATTACGTCTATGTCCATCAAATGCATAAAAAATGATAACATGTTTATCTC
TGTTCTTAATTATCCCATGTTTATTTACTGTTACTAAATTCCCCGTA
>B.napus_BnTFL1-2_ASSYST-086
CAAATAAAATGGAGAATATGGGAACTAGNGTGATAGAGCCATTGATAGTGGGAAGAGTGG
TCGGAGATGTTCTTGATAATTTCACTCCAACAATTAAAATGAACGTGAGTTACAACAAGA
AGCAAGTCTCCAATGGCCATGAGTTTTTGCCTTTAGCTGTCTCCTCCAAGCCTAGGGTTG
AGATACATGATGGTGATCTCAGATCTTTCTTCACCCTGGTATGTAAACATATGTTTAAAT
TATTTTAAAATTATCAATAATGATAGGATTGCTGGTTGTATAGTTCTAATATCTTGTGCC
AAAACATATCACTCAGTATCTTTTCATCTCATACGTCATTTATTTTCTGACTCCATGATG
AAAAAGAGAGTCTGATCAATAATCTTATATATTGTACCTTTTAGTAAAATAGTATGATGC
TGTTATGTACTTTTATCATTTTTTTTTCTTTTCTTCATTGATGGTAATAGCAACTGAATT
GCAAAACAGGTGATGACAGACCCTGATGTTCCAAATCCTAGTGACCCCTTTCTAAAAGAA
CGCCTGCATTGGTACGTTCAAATTCTTGTCGTCTCATTTTCAGCCCATATCTCGGTCATA
TGTATTTCATTTGAATTATTAATAACCATCTCTACATTATTTTTTTATAAAACTTGAGTT
GAGTTGGTCATAGTCTTCCATCACAGCACTAAATAATTGCATGTAAATATTTCAACAGGC
TCGTCATGAACATCCCCGGCACAACANATGCTACATTTGGTATGGGCTCGTCATGAATTT
TGTGGTTTAAAATACTTACAATAAAAGATATATCCAAATAAGTATTAAAAATAATTGAAC
TGAAATTGTAGGAAAAGAGGTGGTGAGCTATGAGCTGCCAAAGCCAAACATAGGGATACA
CAGGTACGTTTTTGTTCTGTTCAGGCAGAAGCAAAGACGTGTTAAGTTCCCAAGCAATAT
TATTTCGAGGGATCAGTTCAACACTCGCGAATTTGCGATCGAGAATGATCTTGGTCTCCC
TGTCGCGGCTGTCTTCTTCAACGCTCAGAGAGAAACCGCATCTCGCAGACGTTAATTACG
TCTATGTCCATCAAATGCATAAAAAATGATAACATGTTTATCTCTGTTCTTAATTATCCA
TGTTTATTTNCTGTTCTAAATTNCCCGTATTTTTAATAAAATATGTTTTTCGTAAA
>B.napus_BnTFL1-2_ASSYST-089
GAAGNAACCTTTACAAAATAAAAATGGGAGAATATGGGAACTAGAGTGATAGAGCCATTG
ATAGTGGGAAGAGTGGTCGGAGATGTTCTTGATAATTTCACTCCAACAATTAAAATGAAC
GTGAGTTACAACAAGAAGCAAGTCTCCAATGGCCATGAGTTTTTGCCTTTAGCTGTCTCC
TCCAAGCCTAGGGTTGAGATACATGATGGTGATCTCAGATCTTTCTTCACCCTGGTATGT
AAACATATGTTTAAATTATTTTAAAATTATCAATAATGATAGGATTGCTGGTTGTATAGT
TCTAATATCTTGTGCCAAAACATATCACTCAGTATCTTTTCATCTCATACGTCATTTATT
TTCTGACTCCATGATGAAAAAGAGAGTCTGATCAATAATCTTATATATTGTACCTTTTAG
TAAAATAGTATGATGCTGTTATGTACTTTTATCATTTTTTTTTCTTTTCTTCATTGATGG
TAATAGCAACTAGCAACTGGAATTGCNAAACAGGTGNTGACAGACCCTGATGTTCCAAAT
CCTAGTGACCCCCTTTCTAAAAGAACGCCTGCATTGGTACGTTCAAATTCTTGTCGTCTC
ATTTTCAGCCCATATCTCGGTCATATGTATTTCATTTGAATTATTAATAACCATCTCTAC
ATTATTTTTTTATAAACTTGAGTTGAGTTGGTCATAGTCTTCCNTCACAGCACTAAATAA
TTGCATGTAAATATTTCAACAGGCTCGTCATGAACATCCCCGGCACAACAGATGCTACAT
TTGGTATGGGCCYCGTCATGAATTTTGTGGKTTAAAATACTTACAATAAAAGATATATCC
AAATAAGTATTAAAAATAATTGAACTGAAATTGTAGGAAAAGAGGTGGTGAGCTATGAGC
TGCCAAAGCCAAACATAGGGATACACAGGTACGTTTTTGTTCTGTTCAGGCAGAAGCAAA
GACGTGTTAAGTTCCCAAGCAATATTATTTCGAGGGATCAGTTCAACACTCGCGAATTTG
CGATCGAGAATGATCTTGGTCTCCCTGTCGCGGCTGTCTTCTTCAACGCTCAGAGAGAAA
CCGCATCTCGCAGACGTTAATTACGTCTATGTCCATCAAATGCATAAAAAATGATAACAT
GTTTATCTCTGTTCTTAATTATCCCATGTTTATTT
>B.napus_BnTFL1-2_ASSYST-096
AAGAAACCTTTACAAAATAAAAATGGGAGAATATGGGAACTAGAGTGATAGAGCCATTGA
TAGTGGGAAGAGTGGTCGGAGATGTTCTTGATAATTTCACTCCAACAATTAAAATGAACG
TGAGTTACAACAAGAAGCAAGTCTCCAATGGCCATGAGTTTTTGCCTTTAGCTGTCTCCT
CCAAGCCTAGGGTTGAGATACATGATGGTGATCTCAGATCTTTCTTCACCCTGGTATGTA
AACATATGTTTAAATTATTTTAAAATTATCAATAATGATAGGATTGCTGGTTGTATAGTT
CTAATATCTTGTGCCAAAACATATCACTCAGTATCTTTTCATCTCATACGTCATTTATTT
TCTGACTCCATGATGAAAAAGAGAGTCTGATCAATAATCTTATATATTGTACCTTTTAGT
AAAATAGTATGATGCTGTTATGTACTTTTATCATTTTTTTTTCTTTTCTTCATTGATGGT
AATAGCAACTGAATTGCAAAACAGGTGATGACAGACCCTGATGTTCCAAATCCTAGTGAC
CCCNTTTCTAAAAGAACGCCTGCATTGGTACGTTCAAATTCTTGTCGTCTCATTTTCAGC
CCATATCTCGGTCATATGTATTTCATTTGAATTATTAATAACCATCTCTACATTATTTTT
TTATAAACTTGAGTTGAGTTGGTCATAGTCTTCCNTCACAGCACTAAATAATTGCATGTA
AATATTTCAACAGGCTCGTCATGAACATCCCCCGGCACAACAGATGCTACATTTGGTATG
GGCTCGTCATGAATTTTGTGGTTTAAAATACTTACAATAAAAGATATATCCAAATAAGTA
TTAAAAATAATTGAACTGAAATTGTAGGAAAAGAGGTGGTGAGCTATGAGCTGCCAAAGC
CAAACATAGGGATACACAGGTACGTTTTTGTTCTGTTCAGGCAGAAGCAAAGACGTGTTA
AGTTCCCAAGCAATATTATTTCGAGGGATCAGTTCAACACTCGCGAATTTGCGATCGAGA
ATGATCTTGGTCTCCCTGTCGCGGCTGTCTTCTTCAACGCTCAGAGAGAAACCGCATCTC
GCAGACGTTAATTACGTCTATGTCCATCAAATGCATAAAAAATGATAACATGTTTATCTC
TGTTCTTAATTATCCATGTTTATTTCTGTTCTAAATTCCCGTATTTTTAATAAAATATGT
TTCGTAAANN
>B.napus_BnTFL1-2_ASSYST-098
AAGAAACCTTTCCCAAATAAAATGGGAGAATATGGGAACTAGNGTGATAGAGCCATTGAT
AGTGGGAAGAGTGGTCGGAGATGTTCTTGATAATTTCACTCCAACAATTAAAATGAACGT
GAGTTACAACAAGAAGCAAGTCTCCAATGGCCATGAGTTTTTGCCTTTAGCTGTCTCCTC
CAAGCCTAGGGTTGAGATACATGATGGTGATCTCAGATCTTTCTTCACCCTGGTATGTAA
ACATATGTTTAAATTATTTTAAAATTATCAATAATGATAGGATTGCTGGTTGTATAGTTC
TAATATCTTGTGCCAAAACATATCACTCAGTATCTTTTCATCTCATACGTCATTTATTTT
CTGACTCCATGATGAAAAAGAGAGTCTGATCAATAATCTTATATATTGTACCTTTTAGTA
AAATAGTATGATGCTGTTATGTACTTTTATCATTTTTTTTTCTTTTCTTCATTGATGGTA
ATAGCAACTGAATTGCAAAACAGGTGATGACAGACCCTGATGTTCCAAATCCTAGTGACC
CCTTTCTAAAAGAACGCCTGCATTGGTACGTTCAAATTCTTGTCGTCTCATTTTCAGCCC
ATATCTCGGTCATATGTATTTCATTTGAATTATTAAATAACCATCTCTACATTATTTTTT
TATAAACTTGAGTTGAGTTGGTCATAGTCTTCCATCACAGCACTAAATAATTGCATGTAA
ATATTTCAACAGGCTCGTCANGAACATCCCCGGGCACAACAGAAGCCTACATTTGCTACA
TTTGGTATGGGCTCGTCATGAATTTTGTGGTTTAAAATACTTACAATAAAAGATATATCC
AAATAAGTATTAAAAATAATTGAACTGAAATTGTAGGAAAAGAGGTGGTGAGCTATGAGC
TGCCAAAGCCAAACATAGGGATACACAGGTACGTTTTTGTTCTGTTCAGGCAGAAGCAAA
GACGTGTTAAGTTCCCAAGCAATATTATTTCGAGGGATCAGTTCAACACTCGCGAATTTG
CGATCGAGAATGATCTTGGTCTCCCTGTCGCGGCTGTCTTCTTCAACGCTCAGAGAGAAA
CCGCATCTCGCAGACGTTAATTACGTCTATGTCCATCAAATGCATAAAAAATGATAACAT
GTTTATCTCCTGTTCTTAATTATCCCATGTTTATTTCTGTTCTAAATTCCCGTATTTTTA
ATAAAATATGTTTCGTAATAN
>B.napus_BnTFL1-2_ASSYST-102
AACCTTTACAAAATAAAAATGGGAGAATATGGGGAACTAGAGTGATAGAGCCATTGATAG
TGGGAAGAGTGGTCGGAGATGTTCTTGATAATTTCACTCCAACAATTAAAATGAACGTGA
GTTACAACAAGAAGCAAGTCTCCAATGGCCATGAGTTTTTGCCTTTAGCTGTCTCCTCCA
AGCCTAGGGTTGAGATACATGATGGTGATCTCAGATCTTTCTTCACCCTGGTATGTAAAC
ATATGTTTAAATTATTTTAAAATTATCAATAATGATAGGATTGCTGGTTGTATAGTTCTA
ATATCTTGTGCCAAAACATATCACTCAGTATCTTTTCATCTCATACGTCATTTATTTTCT
GACTCCATGATGAAAAAGAGAGTCTGATCAATAATCTTATATATTGTACCTTTTAGTAAA
ATAGTATGATGCTGTTATGTACTTTTATCNTTTTTTTTYCTTTTCTTCATTGATGGTAAT
AGCAACTGAATTGCAAAACAGGTGATGACAGACCCTGATGTTCCAAATCCTAGTGACCCC
TTTCTAAAAGAACGCCTGCATTGGTACGTTCAAATTCTTGTCGTCTCATTTTCAGCCCAT
ATCTCGGTCATATGTATTTCATTTGAATTATTAATANCCATCTCTACATTATTTTTTTAT
AAACTTGAGTTGAGTTGGTCATAGTCTNCCTCTCCATCACAGCACTAAATAATTGCATGT
AAATATTTCAACAGGCTCGTCATGAACATCCCCGGCACAACAGATGCTACATTTGGTATG
GGCTCGTCATGAATTTTGTGGTTTAAAATACTTACAATAAAAGATATATCCAAATAAGTA
TTAAAAATAATTGAACTGAAATTGTAGGAAAAGAGGTGGTGAGCTATGAGCTGCCAAAGC
CAAACATAGGGATACACAGGTACGTTTTTGTTCTGTTCAGGCAGAAGCAAAGACGTGTTA
AGTTCCCAAGCAATATTATTTCGAGGGATCAGTTCAACACTCGCGAATTTGCGATCGAGA
ATGATCTTGGTCTCCCTGTCGCGGCTGTCTTCTTCAACGCTCAGAGAGAAACCGCATCTC
GCAGACGTTAATTACGTCTATGTCCATCAAATGCATAAAAAATGATAACATGTTTATCTC
TGTTCTTAATTATCCATGTTTATTTNCTGTTCTAAATTCCCGTATTTTTAATAAAATATG
TTTCGTAAAT
>B.napus_BnTFL1-2_ASSYST-117
AAGAAACCTTTACAAATAAAAATGGAGAATATGGGGAACTAGNGTGATAGAGCCATTGAT
AGTGGGAAGAGTGGTCGGAGATGTTCTTGATAATTTCACTCCAACAATTAAAATGAACGT
GAGTTACAACAAGAAGCAAGTCTCCAATGGCCATGAGTTTTTGCCTTTAGCTGTCTCCTC
CAAGCCTAGGGTTGAGATACATGATGGTGATCTCAGATCTTTCTTCACCCTGGTATGTAA
ACATATGTTTAAATTATTTTAAAATTATCAATAATGATAGGATTGCTGGTTGTATAGTTC
TAATATCTTGTGCCAAAACATATCACTCAGTATCTTTTCATCTCATACGTCATTTATTTT
CTGACTCCATGATGAAAAAGAGAGTCTGATCAATAATCTTATATATTGTACCTTTTAGTA
AAATAGTATGATGCTGTTATGTACTTTTATCATTTTTTTTTCTTTTCTTCATTGATGGTA
ATAGCAACTGAATTGCATGCAAACAGGNGATGACAGACCCTGATGTTCCCAAATCCTAGT
GACCCCTTTCTAAAAGAACGCCTGCATTGGTACGTTCAAATTCTTGTCGTCTCATTTTCA
GCCCATATCTCGGTCATATGTATTTCATTTGAATTATTAATAACCATCTCTACATTATTT
TTTTATAAACTTGAGTTGAGTTGGTCATAGTCTTCCATCACAGCACTAAAATAATTGCAT
GTAAATNTTTCAACAGGCTCGTCATGAACATCCCCCGGCMCAACAGATGCTACATTTGGT
ATGGGCTCGTCATGAATTTTGTGGTTTAAAATACTTACAATAAAAGATATATCCAAATAA
GTATTAAAAATAATTGAACTGAAATTGTAGGAAAAGAGGTGGTGAGCTATGAGCTGCCAA
AGCCAAACATAGGGATACACAGGTACGTTTTTGTTCTGTTCAGGCAGAAGCAAAGACGTG
TTAAGTTCCCAAGCAATATTATTTCGAGGGATCAGTTCAACACTCGCGAATTTGCGATCG
AGAATGATCTTGGTCTCCCTGTCGCGGCTGTCTTCTTCAACGCTCAGAGAGAAACCGCAT
CTCGCAGACGTTAATTACGTCTATGTCCATCAAATGCATAAAAAATGATAACATGTTTAT
CTCTGTTCTTAATTATCCATGTTTATTTNCTGTTCTAAATTCCCCGTATTTTTAATAAAA
TATGTTTTCGTATAAA
>B.napus_BnTFL1-2_ASSYST-130
AAAGAAACCTTTACAAAATAAAAATGGGGNAATATGGGGAACTAGAGTGATAGAGCCATT
GATAGTGGGAAGAGTGGTCGGAGATGTTCTTGATAATTTCACTCCAACAATTAAAATGAA
CGTGAGTTACAACAAGAAGCAAGTCTCCAATGGCCATGAGTTTTTGCCTTTAGCTGTCTC
CTCCAAGCCTAGGGTTGAGATACATGATGGTGATCTCAGATCTTTCTTCACCCTGGTATG
TAAACATATGTTTAAATTATTTTAAAATTATCAATAATGATAGGATTGCTGGTTGTATAG
TTCTAATATCTTGTGCCAAAACATATCACTCAGTATCTTTTCATCTCATACGTCATTTAT
TTTCTGACTCCATGATGAAAAAGAGAGTCTGATCAATAATCTTATATATTGTACCTTTTA
GTAAAATAGTATGATGCTGTTATGTACTTTTATCAGCTGNTATGNACCTTTATCCTTTTT
TTTTTYYTTTTCTTCATTGATGGTAATAGCAACTGAATTGCAAAACAGGTGATGACAGAC
CCTGATGTTCCAAATCCTAGTGACCCCCTTTCTAAAAGAACGCCTGCATTGGTACGTTCA
AATTCTTGTCGTCTCATTTTCAGCCCATATCTCGGTCATATGTATTTCATTTGAATTATT
AATANCCATCTCTACATTATTTTTTTATAAACTTGAGTTGAGTTGGTCATAGTCTTCCAT
CACAGCACTAAATAATTGCATGTAAATATTTCAACAGGCTCGTCATGAACATCCCCGGCA
CAACAGATGCTACATTTGGTATGGGCTCGTCATGAATTTTGTGGTTTAAAATACTTACAA
TAAAAGATATATCCAAATAAGTATTAAAAATAATTGAACTGAAATTGTAGGAAAAGAGGT
GGTGAGCTATGAGCTGCCAAAGCCAAACATAGGGATACACAGGTACGTTTTTGTTCTGTT
CAGGCAGAAGCAAAGACGTGTTAAGTTCCCAAGCAATATTATTTCGAGGGATCAGTTCAA
CACTCGCGAATTTGCGATCGAGAATGATCTTGGTCTCCCTGTCGCGGCTGTCTTCTTCAA
CGCTCAGAGAGAAACCGCATCTCGCAGACGTTAATTACGTCTATGTCCATCAAATGCATA
AAAAATGATAACATGTTTATCTCTGTTCTTAATTATCCATGTTTATTTCTGTTCTAAATT
CCCCGTATTTTTAATAAAATATGTTTCGTATAA
>B.napus_BnTFL1-2_ASSYST-131
AACCTTTACAAATAAAAATGGGGNATATGGGGAACTAGNGTGATAGAGCCATTGATAGTG
GGAAGAGTGGTCGGAGATGTTCTTGATAATTTCACTCCAACAATTAAAATGAACGTGAGT
TACAACAAGAAGCAAGTCTCCAATGGCCATGAGTTTTTGCCTTTAGCTGTCTCCTCCAAG
CCTAGGGTTGAGATACATGATGGTGATCTCAGATCTTTCTTCACCCTGGTATGTAAACAT
ATGTTTAAATTATTTTAAAATTATCAATAATGATAGGATTGCTGGTTGTATAGTTCTAAT
ATCTTGTGCCAAAACATATCACTCAGTATCTTTTCATCTCATACGTCATTTATTTTCTGA
CTCCATGATGAAAAAGAGAGTCTGATCAATAATCTTATATATTGTACCTTTTAGTAAAAT
AGTATGATGCTGTTATGTACTTTTATCATTTTTTTTTCTTTTCTTCATTGATGGTAATAG
CAACTGAATTGCAAAACAGGTGATGACAGACCCTGATGTTCCAAATCCTAGTGACCCCTT
TCTAAAAGAACGCCTGCATTGGTACGTTCAAATTCTTGTCGTCTCATTTTCAGCCCATAT
CTCGGTCATATGTATTTCATTTGAATTATTAATAACCATCTCTACATTATTTTTTTATAA
ACTTGAGTTGAGTTGGTCATAGTCTTCCATCACAGCACTAAATAATTGCATGTAAAATAT
TTCAACAGGCTCGTCATGAACATCCCCCGGCACAACAGATGCTACATTTGGTATGGGCTC
GTCATGAATTTTGTGGTTTAAAATACTTACAATAAAAGATATATCCAAATAAGTATTAAA
AATAATTGAACTGAAATTGTAGGAAAAGAGGTGGTGAGCTATGAGCTGCCAAAGCCAAAC
ATAGGGATACACAGGTACGTTTTTGTTCTGTTCAGGCAGAAGCAAAGACGTGTTAAGTTC
CCAAGCAATATTATTTCGAGGGATCAGTTCAACACTCGCGAATTTGCGATCGAGAATGAT
CTTGGTCTCCCTGTCGCGGCTGTCTTCTTCAACGCTCAGAGAGAAACCGCATCTCGCAGA
CGTTAATTACGTCTATGTCCATCAAATGCATAAAAAATGATAACATGTTTATCTCTGTTC
TTAATTATCCATGTTTATTTNCTGTTCTAAATTCCCGTATTTTTAATAAAANATGTTTCC
GTAGAA
>B.napus_BnTFL1-2_ASSYST-150
AAATAAAATGGGGAATATGGGAACTAGNGTGATAGAGCCATTGATAGTGGGAAGAGTGGT
CGGAGATGTTCTTGATAATTTCACTCCAACAATTAAAATGAACGTGAGTTACAACAAGAA
GCAAGTCTCCAATGGCCATGAGTTTTTGCCTTTAGCTGTCTCCTCCAAGCCTAGGGTTGA
GATACATGATGGTGATCTCAGATCTTTCTTCACCCTGGTATGTAAACATATGTTTAAATT
ATTTTAAAATTATCAATAATGATAGGATTGCTGGTTGTATAGTTCTAATATCTTGTGCCA
AAACATATCACTCAGTATCTTTTCATCTCATACGTCATTTATTTTCTGACTCCATGATGA
AAAAGAGAGTCTGATCAATAATCTTATATATTGTACCTTTTAGTAAAATAGTATGATGCT
GTTATGTACTTTTATCANTTTTTTTTCTTTTCTTCATTGATGGTAATAGCAACTGAATTG
CAAAACAGGTGATGACAGACCCTGATGTTCCAAATCCTAGTGACCCCTTTCTAAAAGAAC
GCCTGCATTGGTACGTTCAAATTCTTGTCGTCTCATTTTCAGCCCATATCTCGGTCATAT
GTATTTCATTTGAATTATTAATAACCATCTCTACATTATTTTTTTATAAACTTGAGTTGA
GTTGGTCATAGTCTTCCATCACAGCACTAAATAATTGCATGTAAATATTTCANCAGGCTC
GTCATGAACATCCCCGGCACAACAGATGCTACATTTGGTATGGGCTCGTCATGAATTTTG
TGGTTTAAAATACTTACAATAAAAGATATATCCAAATAAGTATTAAAAATAATTGAACTG
AAATTGTAGGAAAAGAGGTGGTGAGCTATGAGCTGCCAAAGCCAAACATAGGGATACACA
GGTACGTTTTTGTTCTGTTCAGGCAGAAGCAAAGACGTGTTAAGTTCCCAAGCAATATTA
TTTCGAGGGATCAGTTCAACACTCGCGAATTTGCGATCGAGAATGATCTTGGTCTCCCTG
TCGCGGCTGTCTTCTTCAACGCTCAGAGAGAAACCGCATCTCGCAGACGTTAATTACGTC
TATGTCCATCAAATGCATAAAAAATGATAACATGTTTATCTCTGTTCTTAATTATCCATG
TTTATTTNCTGTTCTAAATTCCCGTATTTTTAATAAAATATGTTTCGTAAA
>B.napus_BnTFL1-2_ASSYST-160
AAATAAAAATGGGGGAATATGGGGAACTAGAGTGATAGAGCCATTGATAGTGGGAAGAGT
GGTCGGAGATGTTCTTGATAATTTCACTCCAACAATTAAAATGAACGTGAGTTACAACAA
GAAGCAAGTCTCCAATGGCCATGAGTTTTTGCCTTTAGCTGTCTCCTCCAAGCCTAGGGT
TGAGATACATGATGGTGATCTCAGATCTTTCTTCACCCTGGTATGTAAACATATGTTTAA
ATTATTTTAAAATTATCAATAATGATAGGATTGCTGGTTGTATAGTTCTAATATCTTGTG
CCAAAACATATCACTCAGTATCTTTTCATCTCATACGTCATTTATTTTCTGACTCCATGA
TGAAAAAGAGAGTCTGATCAATAATCTTATATATTGTACCTTTTAGTAAAATAGTATGAT
GCTGTTATGTACTTTTATCATTTTTTTTTCTTTTCTTCCATTGATGGTAATAGCAACTGA
ATTGCAAAACAGGKGATGACAGACCCTGATGTTCCAAATCCTAGTGACCCCTTTCTAAAA
GAACGCCTGCATTGGTACGTTCAAATTCTTGTCGTCTCATTTTCAGCCCATATCTCGGTC
ATATGTATTTCATTTGAATTATTAATAACCATCTCTACATTATTTTTTTATAAACTTGAG
TTGAGTTGGTCATAGTCTTCCATCACAGCACTAAATAATTGCATGTAAATATTTCAACAG
GCTCGTCATGAACATCCCCGGCACAACAGATGCTACATTTGGTATGGGCTCGNCCATGAA
TTTTGTGGGTTNAAAATTTAAAATACTTACAATAAAAGATATATCCAAATAAGTATTAAA
AATAATTGAACTGAAATTGTAGGAAAAGAGGTGGTGAGCTATGAGCTGCCAAAGCCAAAC
ATAGGGATACACAGGTACGTTTTTGTTCTGTTCAGGCAGAAGCAAAGACGTGTTAAGTTC
CCAAGCAATATTATTTCGAGGGATCAGTTCAACACTCGCGAATTTGCGATCGAGAATGAT
CTTGGTCTCCCTGTCGCGGCTGTCTTCTTCAACGCTCAGAGAGAAACCGCATCTCGCAGA
CGTTAATTACGTCTATGTCCATCAAATGCATAAAAAATGATAACATGTTTATCTCTGTTC
TTAATTATCCCATGTTTATTTNCTGTTCTAAATTCCCGTATTTTTAATAAAATATGTCNT
CGTATAA
>B.napus_BnTFL1-2_ASSYST-180
AATAAAATGGTGTTTATGGGAACTAGNGTGATAGAGCCATTGATAGTGGGAAGAGTGGTC
GGAGATGTTCTTGATAATTTCACTCCAACAATTAAAATGAACGTGAGTTACAACAAGAAG
CAAGTCTCCAATGGCCATGAGTTTTTGCCTTTAGCTGTCTCCTCCAAGCCTAGGGTTGAG
ATACATGATGGTGATCTCAGATCTTTCTTCACCCTGGTATGTAAACATATGTTTAAATTA
TTTTAAAATTATCAATAATGATAGGATTGCTGGTTGTATAGTTCTAATATCTTGTGCCAA
AACATATCACTCAGTATCTTTTCATCTCATACGTCATTTATTTTCTGACTCCATGATGAA
AAAGAGAGTCTGATCAATAATCTTATATATTGTACCTTTTAGTAAAATAGTATGATGCTG
TTATGTACTTTTATCATTTTTTTTTCTTTTCTTCANTGATGGTAATAGCAACTGAATTGC
AAAACAGGTGATGACAGACCCTGATGTTCCAAATCCTAGTGACCCCTTTCTAAAAGAACG
CCTGCATTGGTACGTTCAAATTCTTGTCGTCTCATTTTCAGCCCATATCTCGGTCATATG
TATTTCATTTGAATTATTAATAACCATCTCTACATTATTTTTTTATAANCTTGGAGTAGT
TGAGTTGGTCATAGTCTTCCATCACAGCACTAAATAATTGCATGTAAATATTTCAACAGG
CTCGTCATGAACATCCCCGGCACAACAGATGCTACATTTGGTATGGGCTCGTCATGAATT
TTGTGGTTTAAAATACTTACAATAAAAGATATATCCAAATAAGTATTAAAAATAATTGAA
CTGAAATTGTAGGAAAAGAGGTGGTGAGCTATGAGCTGCCAAAGCCAAACATAGGGATAC
ACAGGTACGTTTTTGTTCTGTTCAGGCAGAAGCAAAGACGTGTTAAGTTCCCAAGCAATA
TTATTTCGAGGGATCAGTTCAACACTCGCGAATTTGCGATCGAGAATGATCTTGGTCTCC
CTGTCGCGGCTGTCTTCTTCAACGCTCAGAGAGAAACCGCATCTCGCAGACGTTAATTAC
GTCTATGTCCATCAAATGCATAAAAAATGATAACATGTTTATCTCTGTTCTTAATTATCC
ATGTTTATTTNCTGTTCTAAATTCCCGTATTTTTAATAAAATATGTTTTCGAATAA
>B.napus_BnTFL1-2_ASSYST-181
NAAGAAACCTTTACAAAATAAAAATGGGGNAATATGGGAACTAGAGTGATAGAGCCATTG
ATAGTGGGAAGAGTGGTCGGAGATGTTCTTGATAATTTCACTCCAACAATTAAAATGAAC
GTGAGTTACAACAAGAAGCAAGTCTCCAATGGCCATGAGTTTTTGCCTTTAGCTGTCTCC
TCCAAGCCTAGGGTTGAGATACATGATGGTGATCTCAGATCTTTCTTCACCCTGGTATGT
AAACATATGTTTAAATTATTTTAAAATTATCAATAATGATAGGATTGCTGGTTGTATAGT
TCTAATATCTTGTGCCAAAACATATCACTCAGTATCTTTTCATCTCATACGTCATTTATT
TTCTGACTCCATGATGAAAAAGAGAGTCTGATCAATAATCTTATATATTGTACCTTTTAG
TAAAATAGTATGATGCTGTTATGTACTTTTATCATTTTTTTTTCTTTTCTTCATTGATGG
TAATAGCAACTGAATTGCMAAACAGGTGATGACAGACCCTGATGTTCCAAATCCTAGTGA
CCCCTTTCTAAAAGAACGCCTGCATTGGTACGTTCAAATTCTTGTCGTCTCATTTTCAGC
CCATATCTCGGTCATATGTATTTCATTTGAATTATTAATAACCATCTCTACATTATTTTT
TTATAAACTTGAGTTGAGTTGGTCATAGTCCTTCCATCACAGCACTAAATAATTGCATGT
AAANATTTCAACAGGCTCGTCATGAACATCCCCGGCACAACAGATGCTACATTTGGTATG
GGCTCGTCATGAATTTTGTGGTTTAAAATACTTACAATAAAAGATATATCCAAATAAGTA
TTAAAAATAATTGAACTGAAATTGTAGGAAAAGAGGTGGTGAGCTATGAGCTGCCAAAGC
CAAACATAGGGATACACAGGTACGTTTTTGTTCTGTTCAGGCAGAAGCAAAGACGTGTTA
AGTTCCCAAGCAATATTATTTCGAGGGATCAGTTCAACACTCGCGAATTTGCGATCGAGA
ATGATCTTGGTCTCCCTGTCGCGGCTGTCTTCTTCAACGCTCAGAGAGAAACCGCATCTC
GCAGACGTTAATTACGTCTATGTCCATCAAATGCATAAAAAATGATAACATGTTTATCTC
TGTTCTTAATTATCCATGTTTATTTNCTGTTCTAAATTCCCGTATTTTTAATAAAATATG
TTTCGTAATTT
>B.napus_BnTFL1-2_ASSYST-185
TTGTTTAAAGGNCGAGAAACCTTCAAAATAAAAATGGGGGAATATGGGAACTAGAGTGAT
AGAGCCATTGATAGTGGGAAGAGTGGTCGGAGATGTTCTTGATAATTTCACTCCAACAAT
TAAAATGAACGTGAGTTACAACAAGAAGCAAGTCTCCAATGGCCATGAGTTTTTGCCTTT
AGCTGTCTCCTCCAAGCCTAGGGTTGAGATACATGATGGTGATCTCAGATCTTTCTTCAC
CCTGGTATGTAAACATATGTTTAAATTATTTTAAAATTATCAATAATGATAGGATTGCTG
GTTGTATAGTTCTAATATCTTGTGCCAAAACATATCACTCAGTATCTTTTCATCTCATAC
GTCATTTATTTTCTGACTCCATGATGAAAAAGAGAGTCTGATCAATAATCTTATATATTG
TACCTTTTAGTAAAATAGTATGATGCTGTTATGTACTTTTATCATTTTTTTTTCTTTTCT
TCATTGATGGTAATAGCAACTGAATTGCAAAACAGGTGATGACAGACCCTGATGTTCCAA
ATCCTAGTGACCCCTTTCTAAAAGAACGCCNGCANTGGTACGGTTCAAATTCYTGTCGTC
TCATTTTCAGCCCATATCTCGGTCATATGTATTTCATTTGAATTATTAATAACCATCTCT
ACATTATTTTTTTATAAACTTGAGTTGAGTTGGTCATAGTCTTCCATCCACAGCACTAAA
TAATTGCATGTAAAATATTTCAACAGGCTCGTCATGAACATCCCCGGCMCAACAGATGCT
ACATTTGGTATGGGCCCCGNCATGAATTTTGTCGTCATGAATTTTGTGGTTTAAAATACT
TACAATAAAAGATATATCCAAATAAGTATTAAAAATAATTGAACTGAAATTGTAGGAAAA
GAGGTGGTGAGCTATGAGCTGCCAAAGCCAAACATAGGGATACACAGGTACGTTTTTGTT
CTGTTCAGGCAGAAGCAAAGACGTGTTAAGTTCCCAAGCAATATTATTTCGAGGGATCAG
TTCAACACTCGCGAATTTGCGATCGAGAATGATCTTGGTCTCCCTGTCGCGGCTGTCTTC
TTCAACGCTCAGAGAGAAACCGCATCTCGCAGACGTTAATTACGTCTATGTCCATCAAAT
GCATAAAAAATGATAACATGTTTATCTCTGTTCTTAATTATCCATGTTTATTT
>B.napus_BnTFL1-2_ASSYST-197
CAAATAAAAATGGGGTAATATGGGGAACTAGAGTGATAGAGCCATTGATAGTGGGAAGAG
TGGTCGGAGATGTTCTTGATAATTTCACTCCAACAATTAAAATGAACGTGAGTTACAACA
AGAAGCAAGTCTCCAATGGCCATGAGTTTTTGCCTTTAGCTGTCTCCTCCAAGCCTAGGG
TTGAGATACATGATGGTGATCTCAGATCTTTCTTCACCCTGGTATGTAAACATATGTTTA
AATTATTTTAAAATTATCAATAATGATAGGATTGCTGGTTGTATAGTTCTAATATCTTGT
GCCAAAACATATCACTCAGTATCTTTTCATCTCATACGTCATTTATTTTCTGACTCCATG
ATGAAAAAGAGAGTCTGATCAATAATCTTATATATTGTACCTTTTAGTAAAATAGTATGA
TGCTGTTATGTACTTTTATCATTTTTTTTTCTTTTCTTCATTGATGGTAATAGCAACTGA
ANTGCNAAACAGGTGATGACAGACCCTGATGTTCCAAATCCTAGTGACCCCTTTCTAAAA
GAACGCCTGCATTGGTACGTTCAAATTCTTGTCGNCTCATTTTCAGCCCATATCTCGGTC
ATATGTATTTCATTTGAATTATTAATAACCATCTCTACATTATTTTTTTATAAACTTGAG
TTGAGTTGGTCATAGTCTTCCATCACAGCACTAAATAATTGCATGTAAATATTTCAACAG
GCTCGTCATGAACATCCCCNGGCACAACAGATGCTACATTTGGGTATGGGCTCGTCATGA
ATTTTGTGGTTTAAAATACTTACAATAAAAGATATATCCAAATAAGTATTAAAAATAATT
GAACTGAAATTGTAGGAAAAGAGGTGGTGAGCTATGAGCTGCCAAAGCCAAACATAGGGA
TACACAGGTACGTTTTTGTTCTGTTCAGGCAGAAGCAAAGACGTGTTAAGTTCCCAAGCA
ATATTATTTCGAGGGATCAGTTCAACACTCGCGAATTTGCGATCGAGAATGATCTTGGTC
TCCCTGTCGCGGCTGTCTTCTTCAACGCTCAGAGAGAAACCGCATCTCGCAGACGTTAAT
TACGTCTATGTCCATCAAATGCATAAAAAATGATAACATGTTTATCTCTGTTCTTAATTA
TCCATGTTTATTT
>B.napus_BnTFL1-2_ASSYST-210
NAATAAAAATGGGGGATATGGGGAACTAGAGTGATAGAGCCATTGATAGTGGGAAGAGTG
GTCGGAGATGTTCTTGATAATTTCACTCCAACAATTAAAATGAACGTGAGTTACAACAAG
AAGCAAGTCTCCAATGGCCATGAGTTTTTGCCTTTAGCTGTCTCCTCCAAGCCTAGGGTT
GAGATACATGATGGTGATCTCAGATCTTTCTTCACCCTGGTATGTAAACATATGTTTAAA
TTATTTTAAAATTATCAATAATGATAGGATTGCTGGTTGTATAGTTCTAATATCTTGTGC
CAAAACATATCACTCAGTATCTTTTCATCTCATACGTCATTTATTTTCTGACTCCATGAT
GAAAAAGAGAGTCTGATCAATAATCTTATATATTGTACCTTTTAGTAAAATAGTATGATG
CTGTTATGTACTTTTATCATTTTTTTTTCTTTTCTTCATTGATGGTAATAGCAACTGAAT
TGCAAAACAGGTGATGACAGACCCTGATGTTCCAAATCCTAGTGACCCCTTTNTAAAAGA
ACGCCTGCATTGGTACGTTCAAATTCTTGTCGTCTCATTTTCAGCCCATATCTCGGTCAT
ATGTATTTCATTTGAATTATTAATAACCATCTCTACATTATTTTTTTATAAACTTGAGTT
GGAGTTGGGTCATAGTCTTCCATCACAGCNCTAAATAATTGCATGTAAATATTTCAACAG
GCTCGTCATGAACATCCCCGGCNCAACAGATGCTACATTTGGTATGGGCCTCGTCATGAA
TTTTGKGGKTTAAAATACTTACMATAAAAGATTTATATCCAAATAAGTATTAAAAATAAT
TGAACTGAAATTGTAGGAAAAGAGGTGGTGAGCTATGAGCTGCCAAAGCCAAACATAGGG
ATACACAGGTACGTTTTTGTTCTGTTCAGGCAGAAGCAAAGACGTGTTAAGTTCCCAAGC
AATATTATTTCGAGGGATCAGTTCAACACTCGCGAATTTGCGATCGAGAATGATCTTGGT
CTCCCTGTCGCGGCTGTCTTCTTCAACGCTCAGAGAGAAACCGCATCTCGCAGACGTTAA
TTACGTCTATGTCCATCAAATGCATAAAAAATGATAACATGTTTATCTCTGTTCTTAATT
ATCCATGTTTATTTCTGTTCTAAATTCCCGTATTTTTAATAAAATATGTTTCGTATA
>B.napus_BnTFL1-2_ASSYST-230
GTAGGGAAGAAACCTTTCCGAAATAAAAATGGGGNAATATGGGAACTAGNGTGATAGAGC
CATTGATAGTGGGAAGAGTGGTCGGAGATGTTCTTGATAATTTCACTCCAACAATTAAAA
TGAACGTGAGTTACAACAAGAAGCAAGTCTCCAATGGCCATGAGTTTTTGCCTTTAGCTG
TCTCCTCCAAGCCTAGGGTTGAGATACATGATGGTGATCTCAGATCTTTCTTCACCCTGG
TATGTAAACATATGTTTAAATTATTTTAAAATTATCAATAATGATAGGATTGCTGGTTGT
ATAGTTCTAATATCTTGTGCCAAAACATATCACTCAGTATCTTTTCATCTCATAAGTCAT
TTATTTTCTGACTCCATGATGAAAAAGAGAGTCTGATCAATAATCTTATATATTGTACCT
TTTAGTAAAATAGTATGATGCTGTTATGTACTTTTATCATTTTTTTTTCTTTTCTTCATK
GATGGTAATAGCAACTGAATTGCAAAACAGGTGATGACAGACCCTGATGTTCCAAATCCT
AGTGACCCCTTTCTAAAAGAACGCCTGCATTGGTACGTTCAAATTCTTGTCGTTTCATTT
TCAGCCCATATCTCGGTCATATGTATTTCATTTGAATTATTAATAACCATCTCTACATTA
TTTTTTTATAAACTTGAGTTGAGTTGGTCATAGTCTTCCATCACAGCACTAAATAATTGC
ATGTAAATATTTCAACAGGCTCGTCATGAACATCCCCGGCACAACAGATGCTACATTTGG
TATGGGCTCGTCATGAATTTTGTGGTTTAAAATACTTACAATAAAAGATATATCCAAATA
AGTATTAAAAATAATTGAACTGAAATTGTAGGAAAAGAGGTGGTGAGCTATGAGCTGCCA
AAGCCAAACATAGGGATACACAGGTACGTTTTTGTTCTGTTCAGGCAGAAGCAAAGACGT
GTTAAGTTCCCAAGCAATATTATTTCGAGGGATCAGTTCAACACTCGCGAATTTGCGATC
GAGAATGATCTTGGTCTCCCTGTCGCGGCTGTCTTCTTTAACGCTCAGAGAGAAACCGCA
TCTCGCAGACGTTAATTACGTCTATGTCCATCAAATGCATAAAAAATGATAACATGTTTA
TCTCTGTTCTTAATTATCCCATGTTTATTTNCTGTTCTAAATTNCCCGTATTTTTAATAA
AATA
>B.napus_BnTFL1-2_ASSYST-232
AGAAACCCTTTACAAAATAAAAATGGGGNAATATGGGGAACTAGAGTGATAGAGCCATTG
ATAGTGGGAAGAGTGGTCGGAGATGTTCTTGATAATTTCACTCCAACAATTAAAATGAAC
GTGAGTTACAACAAGAAGCAAGTCTCCAATGGCCATGAGTTTTTGCCTTTAGCTGTCTCC
TCCAAGCCTAGGGTTGAGATACATGATGGTGATCTCAGATCTTTCTTCACCCTGGTATGT
AAACATATGTTTAAATTATTTTAAAATTATCAATAATGATAGGATTGCTGGTTGTATAGT
TCTAATATCTTGTGCCAAAACATATCACTCAGTATCTTTTCATCTCATAAGTCATTTATT
TTCTGACTCCATGATGAAAAAGAGAGTCTGATCAATAATCTTATATATTGTACCTTTTAG
TAAAATAGTATGATGCTGTTATGTACTTTTATCATTTTTTTTTCTTTTCTTCATTGATGG
TAATAGCAACTGAATTGCAAAACAGGTGATGACAGACCCTGATGTTCCAAATCCTAGTGA
CCCCTTTCTAAAAGAACGCCTGCATTGGTACGTTCAAATTCTTGTCGTTTCATTTTCAGC
CCATATCTCGGTCATATGTATTTCATTTGAATTATTAATAACCATCTCTACATTATTTTT
TTATAAACTTGAGTTGAGTTGGTCATAGTCTTCCCATCACAGCACTAAATAATTGCATGT
AAATATTTCANCAGGCTCGTCATGAACATCCCCGGCACAACAGATGCTACATTTGGTATG
GGCTCGTCATGAATTTTGTGGTTTAAAATACTTACAATAAAAGATATATCCAAATAAGTA
TTAAAAATAATTGAACTGAAATTGTAGGAAAAGAGGTGGTGAGCTATGAGCTGCCAAAGC
CAAACATAGGGATACACAGGTACGTTTTTGTTCTGTTCAGGCAGAAGCAAAGACGTGTTA
AGTTCCCAAGCAATATTATTTCGAGGGATCAGTTCAACACTCGCGAATTTGCGATCGAGA
ATGATCTTGGTCTCCCTGTCGCGGCTGTCTTCTTTAACGCTCAGAGAGAAACCGCATCTC
GCAGACGTTAATTACGTCTATGTCCATCAAATGCATAAAAAATGATAACATGTTTATCTC
TGTTCTTAATTATCCATGTTTATTTNCTGTTCTAAATTNCCCGTATTTTTAATAAAATAT
GTTTTCCGTATATTTTA
>B.napus_BnTFL1-2_ASSYST-236
NAACCTTTACAAATAAAAATGGGAGAATATGGGGAACTAGNGTGATAGAGCCATTGATAG
TGGGAAGAGTGGTCGGAGATGTTCTTGATAATTTCACTCCAACAATTAAAATGAACGTGA
GTTACAACAAGAAGCAAGTCTCCAATGGCCATGAGTTTTTGCCTTTAGCTGTCTCCTCCA
AGCCTAGGGTTGAGATACATGATGGTGATCTCAGATCTTTCTTCACCCTGGTATGTAAAC
ATATGTTTAAATTATTTTAAAATTATCAATAATGATAGGATTGCTGGTTGTATAGTTCTA
ATATCTTGTGCCAAAACATATCACTCAGTATCTTTTCATCTCATAAGTCATTTATTTTCT
GACTCCATGATGAAAAAGAGAGTCTGATCAATAATCTTATATATTGTACCTTTTAGTAAA
ATAGTATGATGCTGTTATGTACTTTTATCATTTTTTTTTCTTTTCYTCATTGATGGTAAT
AGCAACTGAATTGCAAAACAGGTGATGACAGACCCTGATGTTCCAAATCCTAGTGACCCC
TTTCTAAAAGAACGCCTGCATTGGTACGTTCAAATTCTTGTCGTTTCATTTTCAGCCCAT
ATCTCGGTCATATGTATTTCATTTGAATTATTAATAACCATCTCTACATTATTTTTTTAT
AAACTTGAGTTGAGTTGGTCATAGTCTTCCATCACAGCACTAAATAATTGCATGTAAATA
TTTCAACAGGCTCGTCATGANCATCCCCGGCACAMCAGATGCTACATTTGGGTATGGGCT
ATGGGCTCGTCATGAATTTTGTGGTTTAAAATACTTACAATAAAAGATATATCCAAATAA
GTATTAAAAATAATTGAACTGAAATTGTAGGAAAAGAGGTGGTGAGCTATGAGCTGCCAA
AGCCAAACATAGGGATACACAGGTACGTTTTTGTTCTGTTCAGGCAGAAGCAAAGACGTG
TTAAGTTCCCAAGCAATATTATTTCGAGGGATCAGTTCAACACTCGCGAATTTGCGATCG
AGAATGATCTTGGTCTCCCTGTCGCGGCTGTCTTCTTTAACGCTCAGAGAGAAACCGCAT
CTCGCAGACGTTAATTACGTCTATGTCCATCAAATGCATAAAAAATGATAACATGTTTAT
CTCTGTTCTTAATTATCCATGTTTATTTNCTGTTCTAAATTCCCGTATTTTTAATAAAAT
ATGTTTCGTAAT
>B.napus_BnTFL1-2_ASSYST-237
NAAATAAAAATGGGGAATATGGGAACTAGAGTGATAGAGCCATTGATAGTGGGAAGAGTG
GTCGGAGATGTTCTTGATAATTTCACTCCAACAATTAAAATGAACGTGAGTTACAACAAG
AAGCAAGTCTCCAATGGCCATGAGTTTTTGCCTTTAGCTGTCTCCTCCAAGCCTAGGGTT
GAGATACATGATGGTGATCTCAGATCTTTCTTCACCCTGGTATGTAAACATATGTTTAAA
TTATTTTAAAATTATCAATAATGATAGGATTGCTGGTTGTATAGTTCTAATATCTTGTGC
CAAAACATATCACTCAGTATCTTTTCATCTCATACGTCATTTATTTTCTGACTCCATGAT
GAAAAAGAGAGTCTGATCAATAATCTTATATATTGTACCTTTTAGTAAAATAGTATGATG
CTGTTATGTACTTTTATCATTTTTTTTTCTTTTCTTCATTGATGGTAATAGCAACTGAAT
TGCMAAACAGGTGATGACAGACCCTGATGTTCCAAATCCTAGTGACCCCTTTCTAAAAGA
ACGCCTGCATTGGTACGTTCAAATTCTTGTCGTCTCATTTTCAGCCCATATCTCGGTCAT
ATGTATTTCATTTGAATTATTAATAACCATCTCTACATTATTTTTTTATAAACTTGAGTT
GAGTTGGTCATAGTCTTCCATCACAGCACTAAATAATTGCATGTAAATATTTTCAACAGG
CTCGTCATGAACATCCCCGGCNCAACAGATGCTACATTTGGTATGGNCTCGTCATGAATT
TTGTGGTTTAAAATACTTACAATAAAAGATATATCCAAATAAGTATTAAAAATAATTGAA
CTGAAATTGTAGGAAAAGAGGTGGTGAGCTATGAGCTGCCAAAGCCAAACATAGGGATAC
ACAGGTACGTTTTTGTTCTGTTCAGGCAGAAGCAAAGACGTGTTAAGTTCCCAAGCAATA
TTATTTCGAGGGATCAGTTCAACACTCGCGAATTTGCGATCGAGAATGATCTTGGTCTCC
CTGTCGCGGCTGTCTTCTTCAACGCTCAGAGAGAAACCGCATCTCGCAGACGTTAATTAC
GTCTATGTCCATCAAATGCATAAAAAATGATAACATGTTTATCTCTGTTCTTAATTATCC
CATGTTTATTTNCTGTTCTAAATTCCCGTATTTTTAATAAAATATGTTTTCGTATAT
>B.napus_BnTFL1-2_ASSYST-239
AAGAAACCTTTCAAAATAAAAATGGAGAATATGGGAACTAGAGTGATAGAGCCATTGATA
GTGGGAAGAGTGGTCGGAGATGTTCTTGATAATTTCACTCCAACAATTAAAATGAACGTG
AGTTACAACAAGAAGCAAGTCTCCAATGGCCATGAGTTTTTGCCTTTAGCTGTCTCCTCC
AAGCCTAGGGTTGAGATACATGATGGTGATCTCAGATCTTTCTTCACCCTGGTATGTAAA
CATATGTTTAAATTATTTTAAAATTATCAATAATGATAGGATTGCTGGTTGTATAGTTCT
AATATCTTGTGCCAAAACATATCACTCAGTATCTTTTCATCTCATACGTCATTTATTTTC
TGACTCCATGATGAAAAAGAGAGTCTGATCAATAATCTTATATATTGTACCTTTTAGTAA
AATAGTATGATGCTGTTANGNACTTTTATCATTTTTTTTTCTTTTCTTCATTGATGGTAA
TAGCAACTGAATTGCAAAACAGGTGATGACAGACCCTGATGTTCCAAATCCTAGTGACCC
CTTTCTAAAAGAACGCCTGCATTGGTACGTTCAAATTCTTGTCGTCTCATTTTCAGCCCA
TATCTCGGNCATATGTATTTCATTTGAATTATTAATAACCATCTCTACATTATTTTTTTA
TAAACTTGAGTTGAGTTGGTCATAGTCTTCCATCACAGCACTAAATAATTGCATGTAAAT
ATTTCAACAGGCTCGTCATGAACATCCCCCGGCACAACAGATGCTACATTTGGTATGGGC
TCNGCATGGAATTTTGTGGGTCATGAATTTTGTGGTTTAAAATACTTACAATAAAAGATA
TATCCAAATAAGTATTAAAAATAATTGAACTGAAATTGTAGGAAAAGAGGTGGTGAGCTA
TGAGCTGCCAAAGCCAAACATAGGGATACACAGGTACGTTTTTGTTCTGTTCAGGCAGAA
GCAAAGACGTGTTAAGTTCCCAAGCAATATTATTTCGAGGGATCAGTTCAACACTCGCGA
ATTTGCGATCGAGAATGATCTTGGTCTCCCTGTCGCGGCTGTCTTCTTCAACGCTCAGAG
AGAAACCGCATCTCGCAGACGTTAATTACGTCTATGTCCATCAAATGCATAAAAAATGAT
AACATGTTTATCTCTGTTCTTAATTATCCATGTTTATTTCTGTTCTAAATTCCCGTATTT
TTAATAAAATATGTTTCGTAAA
>B.napus_BnTFL1-2_ASSYST-240
GGAGAAACCTTTACAAATAAAAATGGAGAATATGGGAACTAGNGTGATAGAGCCATTGAT
AGTGGGAAGAGTGGTCGGAGATGTTCTTGATAATTTCACTCCAACAATTAAAATGAACGT
GAGTTACAACAAGAAGCAAGTCTCCAATGGCCATGAGTTTTTGCCTTTAGCTGTCTCCTC
CAAGCCTAGGGTTGAGATACATGATGGTGATCTCAGATCTTTCTTCACCCTGGTATGTAA
ACATATGTTTAAATTATTTTAAAATTATCAATAATGATAGGATTGCTGGTTGTATAGTTC
TAATATCTTGTGCCAAAACATATCACTCAGTATCTTTTCATCTCATACGTCATTTATTTT
CTGACTCCATGATGAAAAAGAGAGTCTGATCAATAATCTTATATATTGTACCTTTTAGTA
AAATAGTATGAWGCTGNTATGNACYTTTATCATTTTTTTTTCTTTTCTTCATTGATGGTA
ATAGCAACTGAATTGCAAAACAGGTGATGACAGACCCTGATGTTCCAAATCCTAGTGACC
CCTTTCTAAAAGAACGCCTGCATTGGTACGTTCAAATTCTTGNCGTCTCATTTTCAGCCC
ATATCTCGGTCATATGTATTTCATTTGAATTATTAATAACCATCTCTACATTATTTTTTT
ATAAACTTGAGTTGAGTTGGTCATAGTCTTCCATCACAGCACTAAATAATTGCATGTAAA
TATTTCAACAGGCTCGTCATGAACATCCCCGGCACAACAGATGCTACATTTGGTATGGGC
TCGTCATGAATTTTGTGGTTTAAAATACTTACAATAAAAGATATATCCAAATAAGTATTA
AAAATAATTGAACTGAAATTGTAGGAAAAGAGGTGGTGAGCTATGAGCTGCCAAAGCCAA
ACATAGGGATACACAGGTACGTTTTTGTTCTGTTCAGGCAGAAGCAAAGACGTGTTAAGT
TCCCAAGCAATATTATTTCGAGGGATCAGTTCAACACTCGCGAATTTGCGATCGAGAATG
ATCTTGGTCTCCCTGTCGCGGCTGTCTTCTTCAACGCTCAGAGAGAAACCGCATCTCGCA
GACGTTAATTACGTCTATGTCCATCAAATGCATAAAAAATGATAACATGTTTATCTCTGT
TCTTAATTATCCATGTTTATTT
>B.napus_BnTFL1-2_ASSYST-241
CAAAATAAAAATGGGGAATATGGGGAACTAGNGTGATAGGAGCCATTGATAGTGGGAAGA
GTGGTCGGAGATGTTCTTGATAATTTCACTCCAACAATTAAAATGAACGTGAGTTACAAC
AAGAAGCAAGTCTCCAATGGCCATGAGTTTTTGCCTTTAGCTGTCTCCTCCAAGCCTAGG
GTTGAGATACATGATGGTGATCTCAGATCTTTCTTCACCCTGGTATGTAAACATATGTTT
AAATTATTTTAAAATTATCAATAATGATAGGATTGCTGGTTGTATAGTTCTAATATCTTG
TGCCAAAACATATCACTCAGTATCTTTTCATCTCATACGTCATTTATTTTCTGACTCCAT
GATGAAAAAGAGAGTCTGATCAATAATCTTATATATTGTACCTTTTAGTAAAATAGTANG
GAKGCTGTTATGTACTTTTATCATTTTTTTTTCTTTTCTTTCATTGATGGTAATAGCAAN
CTGAATTGCAAAACCAGGTGATGACAGACCCCTGATGTTCCAAATCCTAGTGACCCCTTT
CTAAAANGAACGCCTGCATTGGTACGTTCAAATTCTTGTCGTCTCATTTTCAGCCCATAT
CTCGGTCATATGTATTTCATTTGAATTATTAATAACCATCTCTACATTATTTTTTTATAA
ACTTGAGTTGAGTTGGTCATAGTCTTCCATCACAGCACTAAATAATTGCATGTAAATATT
TCAACAGGCTCGTCATGAACATCCCCGGCACAACAGATGCTACATTTGGTATGGGCTCGT
CATGAATTTTGTGGTTTAAAATACTTACAATAAAAGATATATCCAAATAAGTATTAAAAA
TAATTGAACTGAAATTGTAGGAAAAGAGGTGGTGAGCTATGAGCTGCCAAAGCCAAACAT
AGGGATACACAGGTACGTTTTTGTTCTGTTCAGGCAGAAGCAAAGACGTGTTAAGTTCCC
AAGCAATATTATTTCGAGGGATCAGTTCAACACTCGCGAATTTGCGATCGAGAATGATCT
TGGTCTCCCTGTCGCGGCTGTCTTCTTCAACGCTCAGAGAGAAACCGCATCTCGCAGACG
TTAATTACGTCTATGTCCATCAAATGCATAAAAAATGATAACATGTTTATCTCTGTTCTT
AATTATCCCATGTTTATTT
>B.napus_BnTFL1-2_ASSYST-242
CAAAATAAAAATGGAGAATATGGGAACTAGAGTGATAGAGCCATTGATAGTGGGAANAGA
GGCCGGAGATGTTCTTGATAATTTCACTCCAACAATTAAAATGAACGTGAGTTACAACAA
GAAGCAAGTCTCCAATGGCCATGAGTTTTTGCCTTTAGCTGTCTCCTCCAAGCCTAGGGT
TGAGATACATGATGGTGATCTCAGATCTTTCTTCACCCTGGTATGTAAACATATGTTTAA
ATTATTTTAAAATTATCAATAATGATAGGATTGCTGGTTGTATAGTTCTAATATCTTGTG
CCAAAACATATCACTCAGTATCTTTTCATCTCATACGTCATTTATTTTCTGACTCCATGA
TGAAAAAGAGAGTCTGATCAATAATCTTATATATTGTACCTTTTAGTAAAATAGTATGAT
GCTGTTATGNACTTTTATCATTTTTTTTTCTTTTCTTCATTGGATGGTAATAGCAACTGA
ATTGCAAAACCAGGTGATGACAGACCCTGATGTTCCAAATCCTAGTGACCCCTTTCTAAA
AGAACGCCTGCATTGGTACGTTCAAATTCCTTGTCGTCTCATTTTCAGCCCATATCTCGG
TCATATGTATTTCATTTGAATTATTAATAACCATCTCTACATTATTTTTTTATAAACTTG
AGTTGAGTTGGTCATAGTCTTCCATCACAGCACTAAAATAATTGCATGTAAATATTTTCA
ACAGGCTCGTCATGAACATCCCCGGCACAACAGAANGCTACATTTGGGTATGGGGCTGCT
ACATTTGGTATGGGCTCGTCATGAATTTTGTGGTTTAAAATACTTACAATAAAAGATATA
TCCAAATAAGTATTAAAAATAATTGAACTGAAATTGTAGGAAAAGAGGTGGTGAGCTATG
AGCTGCCAAAGCCAAACATAGGGATACACAGGTACGTTTTTGTTCTGTTCAGGCAGAAGC
AAAGACGTGTTAAGTTCCCAAGCAATATTATTTCGAGGGATCAGTTCAACACTCGCGAAT
TTGCGATCGAGAATGATCTTGGTCTCCCTGTCGCGGCTGTCTTCTTCAACGCTCAGAGAG
AAACCGCATCTCGCAGACGTTAATTACGTCTATGTCCATCAAATGCATAAAAAATGATAA
CATGTTTATCTCTGTTCTTAATTATCCATGTTTATTTCTGTTCTAAATTCCCGTATTTTT
AATAAAATATGTTTCGTAAAN
>B.napus_BnTFL1-2_ASSYST-244
AAAGCAACCTTTGCAAAATAAAATGGNAGTAATATGGGAACTAGCAGTGATAGAGCCATT
GATAGTGGGAAGAGTGGTCGGAGATGTTCTTGATAATTTCACTCCAACAATTAAAATGAA
CGTGAGTTACAACAAGAAGCAAGTCTCCAATGGCCATGAGTTTTTGCCTTTAGCTGTCTC
CTCCAAGCCTAGGGTTGAGATACATGATGGTGATCTCAGATCTTTCTTCACCCTGGTATG
TAAACATATGTTTAAATTATTTTAAAATTATCAATAATGATAGGATTGCTGGTTGTATAG
TTCTAATATCTTGTGCCAAAACATATCACTCAGTATCTTTTCATCTCATACGTCATTTAT
TTTCTGACTCCATGATGAAAAAGAGAGTCTGATCAATAATCTTATATATTGTACCTTTTA
GTAAAATAGTATGATGCTGTTATGTACTTTTATCATTTTTTTTTCTTTTTCTTCATTGAN
GGTAATAGCAACTGAATTGCAAAACAGGTGATGACAGACCCTGATGTTCCAAATCCTAGT
GACCCCTTTCTAAAAGAACGCCTGCATTGGTACGTTCAAATTCTTGTCGTCTCATTTTCA
GCCCATATCTCGGTCATATGTATTTCATTTGAATTATTAATAACCATCTCTACATTATTT
TTTTATAAACTTGAGTTGAGTTGGTCATAGTCTTCCATCACAGCNCTAAATAATTGCAKG
TAAAWATTTCAACAGGCTCGTCATGAACATCCCCGGCACAACAGATGCTACATTTGGTAT
GGGCTCGTCATGAATTTTGTGGTTTAAAATACTTACAATAAAAGATATATCCAAATAAGT
ATTAAAAATAATTGAACTGAAATTGTAGGAAAAGAGGTGGTGAGCTATGAGCTGCCAAAG
CCAAACATAGGGATACACAGGTACGTTTTTGTTCTGTTCAGGCAGAAGCAAAGACGTGTT
AAGTTCCCAAGCAATATTATTTCGAGGGATCAGTTCAACACTCGCGAATTTGCGATCGAG
AATGATCTTGGTCTCCCTGTCGCGGCTGTCTTCTTCAACGCTCAGAGAGAAACCGCATCT
CGCAGACGTTAATTACGTCTATGTCCATCAAATGCATAAAAAATGATAACATGTTTATCT
CTGTTCTTAATTATCCATGTTTATTTCTGTTCTAAATTCCCGTATTTTTAATAAAATATG
TTNTCGTAGATA
>B.napus_BnTFL1-2_ASSYST-250
CAAAATAAAAATGGGAGAATATGGGGAACTAGAGTGATAGAGCCATTGATAGTGGGAAGA
GTGGTCGGAGATGTTCTTGATAATTTCACTCCAACAATTAAAATGAACGTGAGTTACAAC
AAGAAGCAAGTCTCCAATGGCCATGAGTTTTTGCCTTTAGCTGTCTCCTCCAAGCCTAGG
GTTGAGATACATGATGGTGATCTCAGATCTTTCTTCACCCTGGTATGTAAACATATGTTT
AAATTATTTTAAAATTATCAATAATGATAGGATTGCTGGTTGTATAGTTCTAATATCTTG
TGCCAAAACATATCACTCAGTATCTTTTCATCTCATACGTCATTTATTTTCTGACTCCAT
GATGAAAAAGAGAGTCTGATCAATAATCTTATATATTGTACCTTTTAGTAAAATAGTATG
ATGCTGTTATGTACTTTTATCATTTTTTTTTCTTTTCTTCATTGATGGTAATAGCAACTG
AATTGCAAAACAGGTGATGACAGACCCTGATGTTCCAAATCCTAGTGACCCCTTTCTAAA
AGAACGCCTGCATTGGTACGTTCAAATTCTTGTCGTCTCATTTTCAGCCCATATCTCGGT
CATATGTATTTCATTTGAATTATTAATAACCATCTCTACATTATTTTTTTTATAAACTTG
AGTTGAGTTGGTCATAGTCNTCCCATCACAGCACTAAAATAATTGGCATGNAAATATTTC
AACAGGCTCGTCATGAACATCCCCGGCCACAACCAGATGCTCATTTGGGACAACAGATGC
TACATTTGGTATGGGCTCGTCATGAATTTTGTGGTTTAAAATACTTACAATAAAAGATAT
ATCCAAATAAGTATTAAAAATAATTGAACTGAAATTGTAGGAAAAGAGGTGGTGAGCTAT
GAGCTGCCAAAGCCAAACATAGGGATACACAGGTACGTTTTTGTTCTGTTCAGGCAGAAG
CAAAGACGTGTTAAGTTCCCAAGCAATATTATTTCGAGGGATCAGTTCAACACTCGCGAA
TTTGCGATCGAGAATGATCTTGGTCTCCCTGTCGCGGCTGTCTTCTTCAACGCTCAGAGA
GAAACCGCATCTCGCAGACGTTAATTACGTCTATGTCCATCAAATGCATAAAAAATGATA
ACATGTTTATCTCTGTTCTTAATTATCCATGTTTATTTCTGTTCTAAATTCCCGTATTTT
TAATAAAATATGTNTCGTAAAN
>B.napus_BnTFL1-2_ASSYST-256
AGAAACCTTTCCGAAATAAAAATGGGAGAATATGGGAACTAGAGTGATAGAGCCATTGAT
AGTGGGAAGAGTGGTCGGAGATGTTCTTGATAATTTCACTCCAACAATTAAAATGAACGT
GAGTTACAACAAGAAGCAAGTCTCCAATGGCCATGAGTTTTTGCCTTTAGCTGTCTCCTC
CAAGCCTAGGGTTGAGATACATGATGGTGATCTCAGATCTTTCTTCACCCTGGTATGTAA
ACATATGTTTAAATTATTTTAAAATTATCAATAATGATAGGATTGCTGGTTGTATAGTTC
TAATATCTTGTGCCAAAACATATCACTCAGTATCTTTTCATCTCATACGTCATTTATTTT
CTGACTCCATGATGAAAAAGAGAGTCTGATCAATAATCTTATATATTGTACCTTTTAGTA
AAATAGTATGATGCTGTTATGTACTTTTATCATTTTTTTTTCTTTTCTTCANNGATGGTA
AWAGCAACTGAATTGCAAAACAGGTGATGACAGACCCTGATGTTCCAAATCCTAGTGACC
CCTTTCTAAAAGANCGCCTGCATTGGTACGTTCAAATTCTTGTCGTCTCATTTTCAGCCC
ATATCTCGGTCATATGTATTTCATTTGAATTATTAATAACCATCTCTACATTATTTTTTT
ATAAACTTGAGTTGAGTTGGTCATAGTCTTCCATCACAGCMCTAAATAATTGCATGTAAA
TATTTCAACAGGCTCGTCATGAACATCCCCGGCMNAMCAGATGCTACATTTGGTATGGGC
TCGTCATGAATTTTGTGGTTTAAAATACTTACAATAAAAGATATATCCAAATAAGTATTA
AAAATAATTGAACTGAAATTGTAGGAAAAGAGGTGGTGAGCTATGAGCTGCCAAAGCCAA
ACATAGGGATACACAGGTACGTTTTTGTTCTGTTCAGGCAGAAGCAAAGACGTGTTAAGT
TCCCAAGCAATATTATTTCGAGGGATCAGTTCAACACTCGCGAATTTGCGATCGAGAATG
ATCTTGGTCTCCCTGTCGCGGCTGTCTTCTTCAACGCTCAGAGAGAAACCGCATCTCGCA
GACGTTAATTACGTCTATGTCCATCAAATGCATAAAAAATGATAACATGTTTATCTCTGT
TCTTAATTATCCATGTTTATTTCTGTTCTAAATTCCCGTATTTTTAATAAAATATGTTTC
GTATA
>B.napus_BnTFL1-2_ASSYST-268
NNAGAGAAGNAACCTTTACAAATAAAAATGGAGAATATGGGAACTAGNGTGATAGAGCCA
TTGATAGTGGGAAGAGTGGTCGGAGATGTTCTTGATAATTTCACTCCAACAATTAAAATG
AACGTGAGTTACAACAAGAAGCAAGTCTCCAATGGCCATGAGTTTTTGCCTTTAGCTGTC
TCCTCCAAGCCTAGGGTTGAGATACATGATGGTGATCTCAGATCTTTCTTCACCCTGGTA
TGTAAACATATGTTTAAATTATTTTAAAATTATCAATAATGATAGGATTGCTGGTTGTAT
AGTTCTAATATCTTGTGCCAAAACATATCACTCAGTATCTTTTCATCTCATACGTCATTT
ATTTTCTGACTCCATGATGAAAAAGAGAGTCTGATCAATAATCTTATATATTGTACCTTT
TAGTAAAATAGTATGATGCTGTTATGTACTTTTATCATTTTTTTTTCTTTTCTTCATTGA
TGGTAATAGCAACTGAATTGCAAAACAGGTGATGACAGACCCTGATGTTCCAAATCCTAG
TGACCCCTTTCTAAAAGAACGCCTGCATTGGTACGTTCAAATTCTTGTCGTCTCATTTTC
AGCCCATATCTCGGTCATATGTATTTCATTTGAATTATTAATAACCATCTCTACATTATT
TTTTTATAAACTTGAGTTGAGTTGGTCATAGTCTTCCATCACAGCACTAAATAATTGCAT
GTAAATATTTCAACAGGCTCGTCATGAACATCCCCCGGCMCAACAGATGCTACATTTGGG
TATGGGCCTCGTCATATGGGCTCGTCATGAATTTTGTGGTTTAAAATACTTACAATAAAA
GATATATCCAAATAAGTATTAAAAATAATTGAACTGAAATTGTAGGAAAAGAGGTGGTGA
GCTATGAGCTGCCAAAGCCAAACATAGGGATACACAGGTACGTTTTTGTTCTGTTCAGGC
AGAAGCAAAGACGTGTTAAGTTCCCAAGCAATATTATTTCGAGGGATCAGTTCAACACTC
GCGAATTTGCGATCGAGAATGATCTTGGTCTCCCTGTCGCGGCTGTCTTCTTCAACGCTC
AGAGAGAAACCGCATCTCGCAGACGTTAATTACGTCTATGTCCATCAAATGCATAAAAAA
TGATAACATGTTTATCTCTGTTCTTAATTATCCATGTTTATTTCTGTTCTAAATTCCCGT
ATTTTTAATAAAATATGTTTCGTATAA
>B.napus_BnTFL1-2_ASSYST-272
CAAAATAAAAATGGGGAATATGGGGAACTAGAGTGATAGAGCCATTGATAGTGGGAAGAG
TGGTCGGAGATGTTCTTGATAATTTCACTCCAACAATTAAAATGAACGTGAGTTACAACA
AGAAGCAAGTCTCCAATGGCCATGAGTTTTTGCCTTTAGCTGTCTCCTCCAAGCCTAGGG
TTGAGATACATGATGGTGATCTCAGATCTTTCTTCACCCTGGTATGTAAACATATGTTTA
AATTATTTTAAAATTATCAATAATGATAGGATTGCTGGTTGTATAGTTCTAATATCTTGT
GCCAAAACATATCACTCAGTATCTTTTCATCTCATACGTCATTTATTTTCTGACTCCATG
ATGAAAAAGAGAGTCTGATCAATAATCTTATATATTGTACCTTTTAGTAAAATAGTATGA
TGCTGTTATGTGAGGCTGTTAAGNACTTTTATCATTTTTTTTTCTTTTCTTCATTGATGG
TAATAGCAACTGAATTGCAAAACAGGTGATGACAGACCCTGATGTTCCAAATCCTAGTGA
CCCCTTTCTAAAAGAACGCCTGCATTGGTACGTTCAAATTCTTGTCGTCTCATTTTCAGC
CCATATCTCGGTCATATGTATTTCATTTGAATTATTAATAACCATCNCTACATTATTTTT
TTATAAACTTGAGTTGAGTTGGTCATAGTCTTCCATCACAGCACTAAATAATTGCATGTA
AATATTTCAACAGGCTCGTCATGAACATCCCCGGCACAACAGANGCTACATTTGGTATGG
GCTCGTCATGAATTTTGTGGTTTAAAATACTTACAATAAAAGATATATCCAAATAAGTAT
TAAAAATAATTGAACTGAAATTGTAGGAAAAGAGGTGGTGAGCTATGAGCTGCCAAAGCC
AAACATAGGGATACACAGGTACGTTTTTGTTCTGTTCAGGCAGAAGCAAAGACGTGTTAA
GTTCCCAAGCAATATTATTTCGAGGGATCAGTTCAACACTCGCGAATTTGCGATCGAGAA
TGATCTTGGTCTCCCTGTCGCGGCTGTCTTCTTCAACGCTCAGAGAGAAACCGCATCTCG
CAGACGTTAATTACGTCTATGTCCATCAAATGCATAAAAAATGATAACATGTTTATCTCT
GTTCTTAATTATCCATGTTTATTTCTGTTCTAAATTNCCCGTATTTTTAATAAAATATGT
TTCGTAAATTTTA
>B.napus_BnTFL1-2_ASSYST-274
AAATAAAAATGGGAGAATATGGGGAACTAGNGTGATAGAGCCATTGATAGTGGGAAGAGT
GGTCGGAGATGTTCTTGATAATTTCACTCCAACAATTAAAATGAACGTGAGTTACAACAA
GAAGCAAGTCTCCAATGGCCATGAGTTTTTGCCTTTAGCTGTCTCCTCCAAGCCTAGGGT
TGAGATACATGATGGTGATCTCAGATCTTTCTTCACCCTGGTATGTAAACATATGTTTAA
ATTATTTTAAAATTATCAATAATGATAGGATTGCTGGTTGTATAGTTCTAATATCTTGTG
CCAAAACATATCACTCAGTATCTTTTCATCTCATACGTCATTTATTTTCTGACTCCATGA
TGAAAAAGAGAGTCTGATCAATAATCTTATATATTGTACCTTTTAGTAAAATAGTATGAT
GCTGTTATGTACTTTTATCATTTTTTTTTCTTTTCTTCATKGATGGTAATAGCAACTGAA
TTGCAAAACAGGTGATGACAGACCCCTGATGTTCCAAATCCTAGTGACCCCNTTCTAAAA
GAACGCCTGCATTGGTACGTTCAAATTCTTGTCGTCTCATTTTCAGCCCATATCTCGGTC
ATATGTATTTCATTTGAATTATTAATAACCATCTCTACATTATTTTTTTATAAACTTGAG
TTGAGTTGGTCATAGTCTNCCATCACAGCMCTAAATAATTGCATGTAAATATTTCAACAG
GCTCGTCATGAACATCCCCCGGCACAGGCACAACAGATGCTACATTTGGTATGGGCTCGT
CATGAATTTTGTGGTTTAAAATACTTACAATAAAAGATATATCCAAATAAGTATTAAAAA
TAATTGAACTGAAATTGTAGGAAAAGAGGTGGTGAGCTATGAGCTGCCAAAGCCAAACAT
AGGGATACACAGGTACGTTTTTGTTCTGTTCAGGCAGAAGCAAAGACGTGTTAAGTTCCC
AAGCAATATTATTTCGAGGGATCAGTTCAACACTCGCGAATTTGCGATCGAGAATGATCT
TGGTCTCCCTGTCGCGGCTGTCTTCTTCAACGCTCAGAGAGAAACCGCATCTCGCAGACG
TTAATTACGTCTATGTCCATCAAATGCATAAAAAATGATAACATGTTTATCTCTGTTCTT
AATTATCCATGTTTATTTNCTGTTCTAAATTCCCGTATT
>B.napus_BnTFL1-2_ASSYST-278
TTATAGGGGAGAAACCTTGCAATAAAATGGAGAATATGGGAACTAGAGTGATAGAGCCAT
TGATAGTGGGAAGAGTGGTCGGAGATGTTCTTGATAATTTCACTCCAACAATTAAAATGA
ACGTGAGTTACAACAAGAAGCAAGTCTCCAATGGCCATGAGTTTTTGCCTTTAGCTGTCT
CCTCCAAGCCTAGGGTTGAGATACATGATGGTGATCTCAGATCTTTCTTCACCCTGGTAT
GTAAACATATGTTTAAATTATTTTAAAATTATCAATAATGATAGGATTGCTGGTTGTATA
GTTCTAATATCTTGTGCCAAAACATATCACTCAGTATCTTTTCATCTCATACGTCATTTA
TTTTCTGACTCCATGATGAAAAAGAGAGTCTGATCAATAATCTTATATATTGTACCTTTT
AGTAAAATAGTATGATGCTGTTATGNACTTTGATCATTTTTTTTTCTTTTCTTCATTGAT
GGTAATAGCAACTGAATTGCAAAACAGGTGATGACAGACCCTGATGTTCCAAATCCTAGT
GACCCCTTTCTAAAAGAACGCCTGCATTGGTACGTTCAAATTCTTGYCGTNTCATTTTCA
GCCCATATCTCGGTCATATGTATTTCATTTGAATTATTAATAACCATCTCTACATTATTT
TTTTATAAACTTGAGTTGAGTTGGTCATAGTCTTCCATCACAGCACTAAATAATTGCATG
TAAATATTTCAACAGGCTCGTCATGAACATCCCCGGCACAACAGATGCTACATTTGGTAT
GGGCYCGTCNTGAATTTTGGGGGTTAAAAATACTTACNATAAAAAGATATTGGTTTAAAA
TACTTACAATAAAAGATATATCCAAATAAGTATTAAAAATAATTGAACTGAAATTGTAGG
AAAAGAGGTGGTGAGCTATGAGCTGCCAAAGCCAAACATAGGGATACACAGGTACGTTTT
TGTTCTGTTCAGGCAGAAGCAAAGACGTGTTAAGTTCCCAAGCAATATTATTTCGAGGGA
TCAGTTCAACACTCGCGAATTTGCGATCGAGAATGATCTTGGTCTCCCTGTCGCGGCTGT
CTTCTTCAACGCTCAGAGAGAAACCGCATCTCGCAGACGTTAATTACGTCTATGTCCATC
AAATGCATAAAAAATGATAACATGTTTATCTCTGTTCTTAATTATCCATGTTTATTTCTG
TTCTAAATTCCCGTATTTTTAATAAAATATGTT
>B.napus_BnTFL1-2_ASSYST-280
AAATAAAAATGGTNTTTATGGGGAACTAGCAGTGATAGAGCCATTGATAGTGGGAAGAGT
GGTCGGAGATGTTCTTGATAATTTCACTCCAACAATTAAAATGAACGTGAGTTACAACAA
GAAGCAAGTCTCCAATGGCCATGAGTTTTTGCCTTTAGCTGTCTCCTCCAAGCCTAGGGT
TGAGATACATGATGGTGATCTCAGATCTTTCTTCACCCTGGTATGTAAACATATGTTTAA
ATTATTTTAAAATTATCAATAATGATAGGATTGCTGGTTGTATAGTTCTAATATCTTGTG
CCAAAACATATCACTCAGTATCTTTTCATCTCATACGTCATTTATTTTCTGACTCCATGA
TGAAAAAGAGAGTCTGATCAATAATCTTATATATTGTACCTTTTAGTAAAATAGTATGAT
GCTGTTATGTACTTTNATCANTTTTTTTTCTTTTCTTCATTGATGGTAATAGCAACTGAA
TTGCAAAACAGGTGATGACAGACCCTGATGTTCCCAAATCCTAGTGACCCCTTTCTAAAA
GAACGCCTGCATTGGTACGTTCAAATTCTTGTCGTCTCATTTTCAGCCCATATCTCGGTC
ATATGTATTTCATTTGAATTATTAATAACCATCTCTACATTATTTTTTTATAAACTTGAG
TTGAGTTGGGTCATAGNCTTCCATCACAGCACTAAATAATTGCATGTAAATATTTCAACC
AGGCTCGTCATGAMCATCCCCGGCACAACAGATGCTACATTTGGTATGGGCTCGTCATGA
ATTTTGTGGTTTAAAATACTTACAATAAAAGATATATCCAAATAAGTATTAAAAATAATT
GAACTGAAATTGTAGGAAAAGAGGTGGTGAGCTATGAGCTGCCAAAGCCAAACATAGGGA
TACACAGGTACGTTTTTGTTCTGTTCAGGCAGAAGCAAAGACGTGTTAAGTTCCCAAGCA
ATATTATTTCGAGGGATCAGTTCAACACTCGCGAATTTGCGATCGAGAATGATCTTGGTC
TCCCTGTCGCGGCTGTCTTCTTCAACGCTCAGAGAGAAACCGCATCTCGCAGACGTTAAT
TACGTCTATGTCCATCAAATGCATAAAAAATGATAACATGTTTATCTCTGTTCTTAATTA
TCCATGTTTATTTCTGTTCTAAATTCCCGTATTTTTAATAAAATATGTTTCGTAAA
>B.napus_BnTFL1-2_ASSYST-284
AAGGGAAGGAACCTTTACAAATAAAAATGGAGAATATGGGAACTAGAGTGATAGAGCCAT
TGATAGTGGGAAGAGTGGTCGGAGATGTTCTTGATAATTTCACTCCAACAATTAAAATGA
ACGTGAGTTACAACAAGAAGCAAGTCTCCAATGGCCATGAGTTTTTGCCTTTAGCTGTCT
CCTCCAAGCCTAGGGTTGAGATACATGATGGTGATCTCAGATCTTTCTTCACCCTGGTAT
GTAAACATATGTTTAAATTATTTTAAAATTATCAATAATGATAGGATTGCTGGTTGTATA
GTTCTAATATCTTGTGCCAAAACATATCACTCAGTATCTTTTCATCTCATACGTCATTTA
TTTTCTGACTCCATGATGAAAAAGAGAGTCTGATCAATAATCTTATATATTGNACCTTTT
AGTAAAATAGTATGATGCTGTTATGNACTTTTATCATTTTTTTTTCTTTTCTTCATTGAT
GGTAATAGCAACTGAATTGCAAAACAGGTGATGACAGACCCTGATGTTCCAAATCCTAGT
GACCCCTTTCTAAAAGANCGCCTGCATTGGTACGTTCAAATTCTTGTCGTCTCATTTTCA
GCCCATATCTCGGTCATATGTATTTCATTTGAATTATNAATAACCATCTCTACATTATTT
TTTTATAAACTTGAGTTGAGTTGGTCATAGTCTTCCATCACAGCACTAAATAATTGCATG
TAAATATTTCAACAGGCTCGTCATGAACATCCCCGGCACAACAGATGCTACATTTGGTAT
GGGCTCGTCATGAATTTTGTGGTTTAAAATACTTACAATAAAAGATATATCCAAATAAGT
ATTAAAAATAATTGAACTGAAATTGTAGGAAAAGAGGTGGTGAGCTATGAGCTGCCAAAG
CCAAACATAGGGATACACAGGTACGTTTTTGTTCTGTTCAGGCAGAAGCAAAGACGTGTT
AAGTTCCCAAGCAATATTATTTCGAGGGATCAGTTCAACACTCGCGAATTTGCGATCGAG
AATGATCTTGGTCTCCCTGTCGCGGCTGTCTTCTTCAACGCTCAGAGAGAAACCGCATCT
CGCAGACGTTAATTACGTCTATGTCCATCAAATGCATAAAAAATGATAACATGTTTATCT
CTGTTCTTAATTATCCATGTTTATTTCTGTTCTAAATTCCCGTATTTTTAATAAAATATG
TTTCGTAAA
>B.napus_BnTFL1-2_ASSYST-285
AAGAAACCTTTACAAATAAAAATGGGGGATATGGGGAACTAGAGTGATAGAGCCATTGAT
AGTGGGAAGAGTGGTCGGAGATGTTCTTGATAATTTCACTCCAACAATTAAAATGAACGT
GAGTTACAACAAGAAGCAAGTCTCCAATGGCCATGAGTTTTTGCCTTTAGCTGTCTCCTC
CAAGCCTAGGGTTGAGATACATGATGGTGATCTCAGATCTTTCTTCACCCTGGTATGTAA
ACATATGTTTAAATTATTTTAAAATTATCAATAATGATAGGATTGCTGGTTGTATAGTTC
TAATATCTTGTGCCAAAACATATCACTCAGTATCTTTTCATCTCATACGTCATTTATTTT
CTGACTCCATGATGAAAAAGAGAGTCTGATCAATAATCTTATATATTGTACCTTTTAGTA
AAATAGTATGATGCTGTTATGTACTTTTATCATTTTTTTTTCTTTTCTTCATTGATGGTA
ATAGCAACTGAATTGCAAAACAGGTGATGACAGACCCTGATGTTCCAAATCCTAGTGACC
CCTTTCTAAAAGAACGCCTGCATTGGTNCGTTCAAATTCTTGTCGTCTCATTTTCATTTC
AGGCCCATATCTCGGTCATATGTATNTCATTTGAATTATTAATAACCCATCTCTACATTA
TTTTTTTTATAAACNTGAGTTGAGTTGGTCATAGNCTTCCATCACAGCACTAAATAATTG
CATGTAAAATATTTCAACAGGCTCGTCATGAACATCCCCGGCACAACAGATGCTACATTT
GGTATGGGCTCGTCATGAATTTTGTGGTTTAAAATACTTACAATAAAAGATATATCCAAA
TAAGTATTAAAAATAATTGAACTGAAATTGTAGGAAAAGAGGTGGTGAGCTATGAGCTGC
CAAAGCCAAACATAGGGATACACAGGTACGTTTTTGTTCTGTTCAGGCAGAAGCAAAGAC
GTGTTAAGTTCCCAAGCAATATTATTTCGAGGGATCAGTTCAACACTCGCGAATTTGCGA
TCGAGAATGATCTTGGTCTCCCTGTCGCGGCTGTCTTCTTCAACGCTCAGAGAGAAACCG
CATCTCGCAGACGTTAATTACGTCTATGTCCATCAAATGCATAAAAAATGATAACATGTT
TATCTCTGTTCTTAATTATCCATGTTTATTTCTGTTCTAAATTCCCGTATTTTTAA
>B.napus_BnTFL1-2_ASSYST-290
AAGAAACCTTTNCAAAATAAAATGGGGNAATATGGGGAACTAGAGTGATAGAGCCATTGA
TAGTGGGAAGAGTGGTCGGAGATGTTCTTGATAATTTCACTCCAACAATTAAAATGAACG
TGAGTTACAACAAGAAGCAAGTCTCCAATGGCCATGAGTTTTTGCCTTTAGCTGTCTCCT
CCAAGCCTAGGGTTGAGATACATGATGGTGATCTCAGATCTTTCTTCACCCTGGTATGTA
AACATATGTTTAAATTATTTTAAAATTATCAATAATGATAGGATTGCTGGTTGTATAGTT
CTAATATCTTGTGCCAAAACATATCACTCAGTATCTTTTCATCTCATACGTCATTTATTT
TCTGACTCCATGATGAAAAAGAGAGTCTGATCAATAATCTTATATATTGTACCTTTTAGT
AAAATAGTATGATGCTGTTATGTACTTTGATCATTTTTTTTTCTTTTCTTCATTGATGGG
TAATAGCAACTGAATTGCAAAACAGGTGATGACAGACCCTGATGNTCCAAATCCTAGTGA
CCCCTTTCTAAAAGAACGCCTGCATTGGTACGTTCAAATTCTTGYCGTNTCATTTTCAGC
CCATATCTCGGTCATATGTATTTCATTTGAATTATTAATAACCATCTCTACATTATTTTT
TTATAAACTTGAGTTGAGTTGGTCATAGTCTTCCATCACAGCACTAAATAATTGCATGTA
AATATTTCAACAGGCTCGTCATGAACATCCCCCGGCACAACAGATGCTACATTTGGTATG
GGCTCGTCATGAATTTTGTGGTTTAAAATACTTACAATAAAAGATATATCCAAATAAGTA
TTAAAAATAATTGAACTGAAATTGTAGGAAAAGAGGTGGTGAGCTATGAGCTGCCAAAGC
CAAACATAGGGATACACAGGTACGTTTTTGTTCTGTTCAGGCAGAAGCAAAGACGTGTTA
AGTTCCCAAGCAATATTATTTCGAGGGATCAGTTCAACACTCGCGAATTTGCGATCGAGA
ATGATCTTGGTCTCCCTGTCGCGGCTGTCTTCTTCAACGCTCAGAGAGAAACCGCATCTC
GCAGACGTTAATTACGTCTATGTCCATCAAATGCATAAAAAATGATAACATGTTTATCTC
TGTTCTTAATTATCCATGTTTATTTCTGTTCTAAATTCCCGTATTTTTAATAAAATATGT
TTCGTAAATTA
>B.napus_BnTFL1-2_ASSYST-291
AACCTTTCCAAAATAAAAATGGGGNAATATGGGAACTAGAGTGATAGAGCCATTGATAGT
GGGAAGAGTGGTCGGAGATGTTCTTGATAATTTCACTCCAACAATTAAAATGAACGTGAG
TTACAACAAGAAGCAAGTCTCCAATGGCCATGAGTTTTTGCCTTTAGCTGTCTCCTCCAA
GCCTAGGGTTGAGATACATGATGGTGATCTCAGATCTTTCTTCACCCTGGTATGTAAACA
TATGTTTAAATTATTTTAAAATTATCAATAATGATAGGATTGCTGGTTGTATAGTTCTAA
TATCTTGTGCCAAAACATATCACTCAGTATCTTTTCATCTCATACGTCATTTATTTTCTG
ACTCCATGATGAAAAAGAGAGTCTGATCAATAATCTTATATATTGTACCTTTTAGTAAAA
TAGTATGATGCTGTTATGTACTTTTATCATTTTTTTTTCTTTNCTTCATKGATGGTAATA
GCAACTGAATTGCAAAACAGGTGATGACAGACCCTGATGTTCCAAATCCTAGTGACCCCT
TTCTNAAAGAACGCCTGCATTGGTACGTTCAAATTCTTGTCGTCTCATTTTCAGCCCATA
TCTCGGTCATATGTATTTCATTTGAATTATTAATAACCATCTCTACATTATTTTTTTATA
AACTNGAGTTGAGTTGGTCATAGTCTTCCATCACAGCACTAAATAATTGCATGTAAATAT
TTCAACAGGCTCGTCATGAACATCCCCGGCACAACAGATGCTACATTTGGTATGGGGCTC
GCTCGTCATGAATTTTGTGGTTTAAAATACTTACAATAAAAGATATATCCAAATAAGTAT
TAAAAATAATTGAACTGAAATTGTAGGAAAAGAGGTGGTGAGCTATGAGCTGCCAAAGCC
AAACATAGGGATACACAGGTACGTTTTTGTTCTGTTCAGGCAGAAGCAAAGACGTGTTAA
GTTCCCAAGCAATATTATTTCGAGGGATCAGTTCAACACTCGCGAATTTGCGATCGAGAA
TGATCTTGGTCTCCCTGTCGCGGCTGTCTTCTTCAACGCTCAGAGAGAAACCGCATCTCG
CAGACGTTAATTACGTCTATGTCCATCAAATGCATAAAAAATGATAACATGTTTATCTCT
GTTCTTAATTATCCATGTTTATTTCTGTTCTAAATTCCCGTATTTTTAATAAAATATGT
>B.napus_BnTFL1-2_ASSYST-300
CGTTGTTAGAAGANAAGAACCTTTACAAAATAAAATGGAGAATATGGGAACTAGAGTGAT
AGAGCCATTGATAGTGGGAAGAGTGGTCGGAGATGTTCTTGATAATTTCACTCCAACAAT
TAAAATGAACGTGAGTTACAACAAGAAGCAAGTCTCCAATGGCCATGAGTTTTTGCCTTT
AGCTGTCTCCTCCAAGCCTAGGGTTGAGATACATGATGGTGATCTCAGATCTTTCTTCAC
CCTGGTATGTAAACATATGTTTAAATTATTTTAAAATTATCAATAATGATAGGATTGCTG
GTTGTATAGTTCTAATATCTTGTGCCAAAACATATCACTCAGTATCTTTTCATCTCATAC
GTCATTTATTTTCTGACTCCATGATGAAAAAGAGAGTCTGATCAATAATCTTATATATTG
TACCTTTTAGTAAAATAGTATGATGCTGTTATGTACTTTGATCATTTTTTTTTCTTTTCT
TCATTGATGGTAATAGCAACTGAATTGCAAAACAGGTGATGACAGACCCTGATGNTCCAA
ATCCTAGTGACCCCTTTCTAAAAGAACGCCTGCATTGGTACGTTCAAATTCTTGYCGTNT
CATTTTCAGCCCATATCTCGGTCATATGTATTTCATTTGAATTATTAATAACCATCTCTA
CATTATTTTTTTATAAACTTGAGTTGAGTTGGTCATAGTCTTCCATCACAGCACTAAATA
ATTGCATGTAAATATTTCAACAGGCTCGTCATGAACATCCCCGGCACAACAGATGCTACA
TTTGGTATGGGCTCGTCATGAATTTTGTGGTTTAAAATACTTACAATAAAAGATATATCC
AAATAAGTATTAAAAATAATTGAACTGAAATTGTAGGAAAAGAGGTGGTGAGCTATGAGC
TGCCAAAGCCAAACATAGGGATACACAGGTACGTTTTTGTTCTGTTCAGGCAGAAGCAAA
GACGTGTTAAGTTCCCAAGCAATATTATTTCGAGGGATCAGTTCAACACTCGCGAATTTG
CGATCGAGAATGATCTTGGTCTCCCTGTCGCGGCTGTCTTCTTCAACGCTCAGAGAGAAA
CCGCATCTCGCAGACGTTAATTACGTCTATGTCCATCAAATGCATAAAAAATGATAACAT
GTTTATCTCTGTTCTTAATTATCCATGTTTATTTCTGTTCTAAATTCCCGTATTTTTAAT
AAAATATGTTTCGTAAA
>B.napus_BnTFL1-2_ASSYST-305
AAGAAACCTTTACAAATAAAAATGGGGNAATATGGGAACTAGAGTGATAGAGCCATTGAT
AGTGGGAAGAGTGGTCGGAGATGTTCTTGATAATTTCACTCCAACAATTAAAATGAACGT
GAGTTACAACAAGAAGCAAGTCTCCAATGGCCATGAGTTTTTGCCTTTAGCTGTCTCCTC
CAAGCCTAGGGTTGAGATACATGATGGTGATCTCAGATCTTTCTTCACCCTGGTATGTAA
ACATATGTTTAAATTATTTTAAAATTATCAATAATGATAGGATTGCTGGTTGTATAGTTC
TAATATCTTGTGCCAAAACATATCACTCAGTATCTTTTCATCTCATACGTCATTTATTTT
CTGACTCCATGATGAAAAAGAGAGTCTGATCAATAATCTTATATATTGTACCTTTTAGTA
AAATAGTANGAKGCTGNTAWGKACTTTTATCATTTTTTTTTCTTTTCTTCATKGATGGTA
ATAGCAACTGAATTGCAAAACAGGTGATGACAGACCCTGATGTTCCAAATCCTAGTGACC
CCTTTCTAAAAGAACGCCTGCATTGGTACGTTCAAATTCTTGTCGTCTCATTTTCAGCCC
ATATCTCGGTCATATGTATTTCATTTGAATTATTAATAACCATCTCTACATTATTTTTTT
ATAAACTTGAGTTGAGTTGGTCATAGTCTTCCATCACAGCACTAAATAATTGCATGTAAA
TATTTCAACAGGCTCGTCATGAAACATCCCCGGCACAACAGATGCTACATTTGGGTATGG
CCTCGTCNAGGAATTTTATGGGCTCGTCATGAATTTTGTGGTTTAAAATACTTACAATAA
AAGATATATCCAAATAAGTATTAAAAATAATTGAACTGAAATTGTAGGAAAAGAGGTGGT
GAGCTATGAGCTGCCAAAGCCAAACATAGGGATACACAGGTACGTTTTTGTTCTGTTCAG
GCAGAAGCAAAGACGTGTTAAGTTCCCAAGCAATATTATTTCGAGGGATCAGTTCAACAC
TCGCGAATTTGCGATCGAGAATGATCTTGGTCTCCCTGTCGCGGCTGTCTTCTTCAACGC
TCAGAGAGAAACCGCATCTCGCAGACGTTAATTACGTCTATGTCCATCAAATGCATAAAA
AATGATAACATGTTTATCTCTGTTCTTAATTATCCATGTTTATTTCTGTTCTAAATTCCC
GTATTTTTAATAAAATATGTTTCGTAAAATA
>B.napus_BnTFL1-2_ASSYST-318
AAGAAACCTTTACAAAATAAAAATGGGAGAATATGGGAACTAGAGTGATAGAGCCATTGA
TAGTGGGAAGAGTGGTCGGAGATGTTCTTGATAATTTCACTCCAACAATTAAAATGAACG
TGAGTTACAACAAGAAGCAAGTCTCCAATGGCCATGAGTTTTTGCCTTTAGCTGTCTCCT
CCAAGCCTAGGGTTGAGATACATGATGGTGATCTCAGATCTTTCTTCACCCTGGTATGTA
AACATATGTTTAAATTATTTTAAAATTATCAATAATGATAGGATTGCTGGTTGTATAGTT
CTAATATCTTGTGCCAAAACATATCACTCAGTATCTTTTCATCTCATACGTCATTTATTT
TCTGACTCCATGATGAAAAAGAGAGTCTGATCAATAATCTTATATATTGTACCTTTTAGT
AAAATAGTATGANGCTGTTATGNACTTTTATCATTTTTTTTTCTTTTCTTCATTGATGGT
AATAGCAACTGAATTGCAAAACAGGTGATGACAGACCCTGATGTTCCAAATCCTAGTGAC
CCCTTTCTAAAAGAACGCCTGCATTGGTACGTTCAAATTCTTGTCGTCTCATTTTCAGCC
CATATCTCGGTCATATGTATTTCATTTGAATTATTAATAACCATCTCTACATTATTTTTT
TATAAACTTGAGTTGAGTTGGTCATAGTCTTCCATCACAGCACTAAATAATTGCATGTAA
ATATTTCAACAGGCTCGTCATGAACATCCCCGGCACAACAGATGCTACATTNGGTATGGG
GCTCGTCATGAATTTTGNGGTTTAAAAAACCTTACTACTTACAATAAAAGATATATCCAA
ATAAGTATTAAAAATAATTGAACTGAAATTGTAGGAAAAGAGGTGGTGAGCTATGAGCTG
CCAAAGCCAAACATAGGGATACACAGGTACGTTTTTGTTCTGTTCAGGCAGAAGCAAAGA
CGTGTTAAGTTCCCAAGCAATATTATTTCGAGGGATCAGTTCAACACTCGCGAATTTGCG
ATCGAGAATGATCTTGGTCTCCCTGTCGCGGCTGTCTTCTTCAACGCTCAGAGAGAAACC
GCATCTCGCAGACGTTAATTACGTCTATGTCCATCAAATGCATAAAAAATGATAACATGT
TTATCTCTGTTCTTAATTATCCATGTTTATTTCTGTTCTAAATTCCCCGTATTTTTAATA
AAATATGTTTCGTAAA
>B.napus_BnTFL1-2_ASSYST-325
AACCTTTCAAAATAAAATGGGGAATATGGGGAACTAGAGTGATAGAGCCATTGATAGTGG
GAAGAGTGGTCGGAGATGTTCTTGATAATTTCACTCCAACAATTAAAATGAACGTGAGTT
ACAACAAGAAGCAAGTCTCCAATGGCCATGAGTTTTTGCCTTTAGCTGTCTCCTCCAAGC
CTAGGGTTGAGATACATGATGGTGATCTCAGATCTTTCTTCACCCTGGTATGTAAACATA
TGTTTAAATTATTTTAAAATTATCAATAATGATAGGATTGCTGGTTGTATAGTTCTAATA
TCTTGTGCCAAAACATATCACTCAGTATCTTTTCATCTCATACGTCATTTATTTTCTGAC
TCCATGATGAAAAAGAGAGTCTGATCAATAATCTTATATATTGTACCTTTTAGTAAAATA
GTATGATGCTGTTATGTACTACCTTGATCATTTTTTTTTCTTTTCTTCATTGATGGTAAT
AGCAACTGAATTGCAAAACAGGTGATGACAGACCCTGATGTTCCAAATCCTAGTGACCCC
TTTCTAAAAGAACGCCTGCATTGGTACGTTCAAATTCTTGNCGTYTCATTTTCAGCCCAT
ATCTCGGTCATATGTATTTCATTTGAATTATTAATAACCATCTCTACATTATTTTTTTAT
AAACTTGAGTTGAGTTGGTCATAGTCTTCCATCNCAGCACTAAATAATTGCATGTAAATA
TTTCAACAGGCTCGTCATGAACATCCCCGGCACAACAGATGCTACATTTGGTATGGGCCT
CGTCATGAATTTTGTGGKTTAAAATACTTACAATAAAAGATATATCCAAATAAGTATTAA
AAATAATTGAACTGAAATTGTAGGAAAAGAGGTGGTGAGCTATGAGCTGCCAAAGCCAAA
CATAGGGATACACAGGTACGTTTTTGTTCTGTTCAGGCAGAAGCAAAGACGTGTTAAGTT
CCCAAGCAATATTATTTCGAGGGATCAGTTCAACACTCGCGAATTTGCGATCGAGAATGA
TCTTGGTCTCCCTGTCGCGGCTGTCTTCTTCAACGCTCAGAGAGAAACCGCATCTCGCAG
ACGTTAATTACGTCTATGTCCATCAAATGCATAAAAAATGATAACATGTTTATCTCTGTT
CTTAATTATCCATGTTTATTTNCTGTTCTAAATTCCCGTATTTTTAATAAAATATGTTTC
GTAATTTTAN
>B.napus_BnTFL1-2_ASSYST-327
CAAATAAAAATGGGGNAATATGGGAACTAGAGTGATAGAGCCATTGATAGTGGGAAGAGT
GGTCGGAGATGTTCTTGATAATTTCACTCCAACAATTAAAATGAACGTGAGTTACAACAA
GAAGCAAGTCTCCAATGGCCATGAGTTTTTGCCTTTAGCTGTCTCCTCCAAGCCTAGGGT
TGAGATACATGATGGTGATCTCAGATCTTTCTTCACCCTGGTATGTAAACATATGTTTAA
ATTATTTTAAAATTATCAATAATGATAGGATTGCTGGTTGTATAGTTCTAATATCTTGTG
CCAAAACATATCACTCAGTATCTTTTCATCTCATACGTCATTTATTTTCTGACTCCATGA
TGAAAAAGAGAGTCTGATCAATAATCTTATATATTGTACCTTTTAGTAAAATAGTATGAT
GCTGTTATGTACTTTTATCATTTTTTTTYYTTTTCTTCAYTGATGGTAATAGCAACTGAA
TTGCAAAACAGGNGATGACAGACCCTGATGTTTCCNAATCCTAGTGACCCCTTTCTAAAA
GAACGCCCTGCATTGGTACGTTCAAATTCTTGTCGTCTCATTTTCAGCCCATATCTCGGT
CATATGTATTTCATTTGAATTATTAATAACCATCTCTACATTATTTTTTTATAAANCTTG
AGTTGAGTTGGTCATAGTCTTCCATCACAGCACTAAATAATTGCATGTAAATATTTCAAC
AGGCTCGTCATGAACATCCCCCGGCACAGGCACAACAGATGCTACATTTGGTATGGGCTC
GTCATGAATTTTGTGGTTTAAAATACTTACAATAAAAGATATATCCAAATAAGTATTAAA
AATAATTGAACTGAAATTGTAGGAAAAGAGGTGGTGAGCTATGAGCTGCCAAAGCCAAAC
ATAGGGATACACAGGTACGTTTTTGTTCTGTTCAGGCAGAAGCAAAGACGTGTTAAGTTC
CCAAGCAATATTATTTCGAGGGATCAGTTCAACACTCGCGAATTTGCGATCGAGAATGAT
CTTGGTCTCCCTGTCGCGGCTGTCTTCTTCAACGCTCAGAGAGAAACCGCATCTCGCAGA
CGTTAATTACGTCTATGTCCATCAAATGCATAAAAAATGATAACATGTTTATCTCTGTTC
TTAATTATCCATGTTTATTTCTGTTCTAAATTCCCGTATTTTTAATAAAATATGT
>B.napus_BnTFL1-2_ASSYST-328
AAAGAAAACCTTTACAAAATAAAAATGGGNGAATATGGGGAACTAGAGTGATAGAGCCAT
TGATAGTGGGAAGAGTGGTCGGAGATGTTCTTGATAATTTCACTCCAACAATTAAAATGA
ACGTGAGTTACAACAAGAAGCAAGTCTCCAATGGCCATGAGTTTTTGCCTTTAGCTGTCT
CCTCCAAGCCTAGGGTTGAGATACATGATGGTGATCTCAGATCTTTCTTCACCCTGGTAT
GTAAACATATGTTTAAATTATTTTAAAATTATCAATAATGATAGGATTGCTGGTTGTATA
GTTCTAATATCTTGTGCCAAAACATATCACTCAGTATCTTTTCATCTCATACGTCATTTA
TTTTCTGACTCCATGATGAAAAAGAGAGTCTGATCAATAATCTTATATATTGTACCTTTT
AGTAAAATAGTATGATGCTGTTATGTACTTTTATCATTTTTTTTTCTTTTCTTCANTGAT
GGTAATAGCAACCTGAATKGCAAAACAGGTGATGACAGACCCTGATGTTCCAAATCCTAG
TGACCCCTTTCTAAAAGAACGCCTGCATTGGTACGTTCAAATTCTTGTCGTCTCATTTTC
AGCCCATATCTCGGTCATATGTATTTCATTTGAATTATTAATAACCATCTCTACATTATT
TTTTTATAAACTTGAGTTGAGTTGGTCATAGTCCTTCCATCACAGCACTAAAATAATTGC
ATGTAAATATTTCAACAGGGCTCGTCATGAACATCCCCCGGCACAACAGANGCTACATTT
GGTATGGGCCCGTCGTCATGAATTTTGTGGTTTAAAATACTTACAATAAAAGATATATCC
AAATAAGTATTAAAAATAATTGAACTGAAATTGTAGGAAAAGAGGTGGTGAGCTATGAGC
TGCCAAAGCCAAACATAGGGATACACAGGTACGTTTTTGTTCTGTTCAGGCAGAAGCAAA
GACGTGTTAAGTTCCCAAGCAATATTATTTCGAGGGATCAGTTCAACACTCGCGAATTTG
CGATCGAGAATGATCTTGGTCTCCCTGTCGCGGCTGTCTTCTTCAACGCTCAGAGAGAAA
CCGCATCTCGCAGACGTTAATTACGTCTATGTCCATCAAATGCATAAAAAATGATAACAT
GTTTATCTCTGTTCTTAATTATNCCATGTTTATTT
>B.napus_BnTFL1-2_ASSYST-329
AGAAACCTTTACAAATAAAAATGGGGNAATATGGGAACTAGAGTGATAGAGCCATTGATA
GTGGGAAGAGTGGTCGGAGATGTTCTTGATAATTTCACTCCAACAATTAAAATGAACGTG
AGTTACAACAAGAAGCAAGTCTCCAATGGCCATGAGTTTTTGCCTTTAGCTGTCTCCTCC
AAGCCTAGGGTTGAGATACATGATGGTGATCTCAGATCTTTCTTCACCCTGGTATGTAAA
CATATGTTTAAATTATTTTAAAATTATCAATAATGATAGGATTGCTGGTTGTATAGTTCT
AATATCTTGTGCCAAAACATATCACTCAGTATCTTTTCATCTCATACGTCATTTATTTTC
TGACTCCATGATGAAAAAGAGAGTCTGATCAATAATCTTATATATTGTACCTTTTAGTAA
AATAGTATGATGCTGTTATGTACTTTTATCATTTTTTTTTCTTTTCTTCATTTCATTGGA
TGGTAATAGCAACTGAATTGCNAAACAGGTGATGACAGACCCTGATGTTCCAAATCCTAG
TGACCCCTTTCTAAAAGAACGCCTGCATTGGTACGTTCAAATTCTTGTCGTCTCATTTTC
AGCCCATATCTCGGTCATATGTATTTCATTTGAATTATTAATAACCATCTCTACATTATT
TTTTTATAAACTTGAGTTGAGTTGGTCATAGTCTTCCATCNCAGCMCTAAATAATTGCAT
GTAAATATTTCAACAGGCTCGTCATGAACATCCCCGGCACAACAGATGCTACATTTGGTA
TGGGCTCGTCATGAATTTTGTGGTTTAAAATACTTACAATAAAAGATATATCCAAATAAG
TATTAAAAATAATTGAACTGAAATTGTAGGAAAAGAGGTGGTGAGCTATGAGCTGCCAAA
GCCAAACATAGGGATACACAGGTACGTTTTTGTTCTGTTCAGGCAGAAGCAAAGACGTGT
TAAGTTCCCAAGCAATATTATTTCGAGGGATCAGTTCAACACTCGCGAATTTGCGATCGA
GAATGATCTTGGTCTCCCTGTCGCGGCTGTCTTCTTCAACGCTCAGAGAGAAACCGCATC
TCGCAGACGTTAATTACGTCTATGTCCATCAAATGCATAAAAAATGATAACATGTTTATC
TCTGTTCTTAATTATCCATGTTTATTTNCTGTTCTAAATTCCCGTATTTTTAATAAAATA
TGTTTCGTAAA
>B.napus_BnTFL1-2_ASSYST-330
CCAAATAAAAATGGGAGGAATATGGGAACTAGAGTGATAGAGCCATTGATAGTGGGAAGA
GTGGTCGGAGATGTTCTTGATAATTTCACTCCAACAATTAAAATGAACGTGAGTTACAAC
AAGAAGCAAGTCTCCAATGGCCATGAGTTTTTGCCTTTAGCTGTCTCCTCCAAGCCTAGG
GTTGAGATACATGATGGTGATCTCAGATCTTTCTTCACCCTGGTATGTAAACATATGTTT
AAATTATTTTAAAATTATCAATAATGATAGGATTGCTGGTTGTATAGTTCTAATATCTTG
TGCCAAAACATATCACTCAGTATCTTTTCATCTCATACGTCATTTATTTTCTGACTCCAT
GATGAAAAAGAGAGTCTGATCAATAATCTTATATATTGTACCTTTTAGTAAAATAGTATG
ATGCTGTTATGNACTTTKATCATTTTTTTTTCTTTTCTTCATTGATGGTAATAGCAACTG
AATTGCAAAACAGGTGATGACAGACCCTGATGTTCCAAATCCTAGTGACCCCTTTCTAAA
AGAACGCCTGCATTGGTACGTTCAAATTCTTGYCGTCTCATTTTCAGCCCATATCTCGGT
CATATGTATTTCATTTGAATTATTAATAACCATCTCTACATTATTTTTTTATAAACTTGA
GTTGAGTTGGTCATAGTCTTCCATCACAGCACTAAATAATTGCATGTAAATATTTCANCA
GGCTCGTCATGAACATCCCCGGCNCAACAGATGCTACATTTGGTATGGGCTCGTCATGAA
TTTTGTGGTTTAAAATACTTACAATAAAAGATATATCCAAATAAGTATTAAAAATAATTG
AACTGAAATTGTAGGAAAAGAGGTGGTGAGCTATGAGCTGCCAAAGCCAAACATAGGGAT
ACACAGGTACGTTTTTGTTCTGTTCAGGCAGAAGCAAAGACGTGTTAAGTTCCCAAGCAA
TATTATTTCGAGGGATCAGTTCAACACTCGCGAATTTGCGATCGAGAATGATCTTGGTCT
CCCTGTCGCGGCTGTCTTCTTCAACGCTCAGAGAGAAACCGCATCTCGCAGACGTTAATT
ACGTCTATGTCCATCAAATGCATAAAAAATGATAACATGTTTATCTCTGTTCTTAATTAT
CCATGTTTATTTNCTGTTCTAAATTCCCGTATTTTTAATAAAATATGTTTCGTATATA
>B.napus_BnTFL1-2_ASSYST-334
AGGGAAGAACCTTTACAAATAAAATGGAGAATATGGGAACTAGAGTGATAGAGCCATTGA
TAGTGGGAAGAGTGGTCGGAGATGTTCTTGATAATTTCACTCCAACAATTAAAATGAACG
TGAGTTACAACAAGAAGCAAGTCTCCAATGGCCATGAGTTTTTGCCTTTAGCTGTCTCCT
CCAAGCCTAGGGTTGAGATACATGATGGTGATCTCAGATCTTTCTTCACCCTGGTATGTA
AACATATGTTTAAATTATTTTAAAATTATCAATAATGATAGGATTGCTGGTTGTATAGTT
CTAATATCTTGTGCCAAAACATATCACTCAGTATCTTTTCATCTCATACGTCATTTATTT
TCTGACTCCATGATGAAAAAGAGAGTCTGATCAATAATCTTATATATTGTACCTTTTAGT
AAAATAGTATGATGCTGTTATGTACTTTTATCATTTTTTTTTCTTTTCTTCATTGANGGT
AATAGCAACTGAATTGCNAAACAGGTGATGACAGACCCTGATGTTCCAAATCCTAGTGAC
CCCTTTCTAAAAGAACGCCTGCATTGGTACGGTTCAAATTCTTGTCGTCTCATTTTCAGC
CCATATCTCGGTCATATGTATTTCATTTGAATTATTAATAACCATCTCTACATTATTTTT
TTATAAACTTGAGTTGAGTTGGTCATAGTCTTCCATCACAGCACTAAATAATTGCATGTA
AATATTTCAACAGGCTCGTCATGAACATCCCCGGCACAACAGANGCTACATTTGGTATGG
GCYNCGTCATGAATTTTGTGGTTTAAAATACTTACAATAAAAGATATATCCAAATAAGTA
TTAAAAATAATTGAACTGAAATTGTAGGAAAAGAGGTGGTGAGCTATGAGCTGCCAAAGC
CAAACATAGGGATACACAGGTACGTTTTTGTTCTGTTCAGGCAGAAGCAAAGACGTGTTA
AGTTCCCAAGCAATATTATTTCGAGGGATCAGTTCAACACTCGCGAATTTGCGATCGAGA
ATGATCTTGGTCTCCCTGTCGCGGCTGTCTTCTTCAACGCTCAGAGAGAAACCGCATCTC
GCAGACGTTAATTACGTCTATGTCCATCAAATGCATAAAAAATGATAACATGTTTATCTC
TGTTCTTAATTATCCATGTTTATTTCTGTTCTAAATTCCCGTATTTTTAATAAAATATGT
TTCGTATATA
>B.napus_BnTFL1-2_ASSYST-339
AACCTTTACAAAATAAAAATGGAGAATATGGGAACTAGAGTGATAGAGCCATTGATAGTG
GGAAGAGTGGTCGGAGATGTTCTTGATAATTTCACTCCAACAATTAAAATGAACGTGAGT
TACAACAAGAAGCAAGTCTCCAATGGCCATGAGTTTTTGCCTTTAGCTGTCTCCTCCAAG
CCTAGGGTTGAGATACATGATGGTGATCTCAGATCTTTCTTCACCCTGGTATGTAAACAT
ATGTTTAAATTATTTTAAAATTATCAATAATGATAGGATTGCTGGTTGTATAGTTCTAAT
ATCTTGTGCCAAAACATATCACTCAGTATCTTTTCATCTCATACGTCATTTATTTTCTGA
CTCCATGATGAAAAAGAGAGTCTGATCAATAATCTTATATATTGTACCTTTTAGTAAAAT
AGTATGATGCTGTTATGKACYTTGATCATTTTTTTTTCTTTTTCTTCATTGATGGTAATA
GCAACTGAATTGCAAAACAGGTGATGACAGACCCTGATGTTCCAAATCCTAGTGACCCCC
TTTCTAAAAGAACGCCTGCATTGGTACGTTCAAATTCTTGNCGTYTCATTTTCAGCCCAT
ATCTCGGTCATATGTATTTCATTTGAATTATTAATAACCATCTCTACATTATTTTTTTAT
AAACTTGAGTTGAGTTGGTCATAGTCTTCCATCACAGCACTAAATAATTGCATGTAAATA
TTTCAACAGGCTCGTCATGAACATCCCCGGCNCAACAGANGCTACATTTGGGTATGGGCC
YCGTCATGAATTTTGTGGTTTAAAATACTTACAATAAAAGATATATCCAAATAAGTATTA
AAAATAATTGAACTGAAATTGTAGGAAAAGAGGTGGTGAGCTATGAGCTGCCAAAGCCAA
ACATAGGGATACACAGGTACGTTTTTGTTCTGTTCAGGCAGAAGCAAAGACGTGTTAAGT
TCCCAAGCAATATTATTTCGAGGGATCAGTTCAACACTCGCGAATTTGCGATCGAGAATG
ATCTTGGTCTCCCTGTCGCGGCTGTCTTCTTCAACGCTCAGAGAGAAACCGCATCTCGCA
GACGTTAATTACGTCTATGTCCATCAAATGCATAAAAAATGATAACATGTTTATCCTCTG
TTCTTAATTATCCATGTTTATTTA
>B.napus_BnTFL1-2_ASSYST-340
CCTGTTAGAAGAAAAGAACCTTTACAAAATAAAAATGGAGAATATGGGAACTAGNGTGAT
AGAGCCATTGATAGTGGGAAGAGTGGTCGGAGATGTTCTTGATAATTTCACTCCAACAAT
TAAAATGAACGTGAGTTACAACAAGAAGCAAGTCTCCAATGGCCATGAGTTTTTGCCTTT
AGCTGTCTCCTCCAAGCCTAGGGTTGAGATACATGATGGTGATCTCAGATCTTTCTTCAC
CCTGGTATGTAAACATATGTTTAAATTATTTTAAAATTATCAATAATGATAGGATTGCTG
GTTGTATAGTTCTAATATCTTGTGCCAAAACATATCACTCAGTATCTTTTCATCTCATAC
GTCATTTATTTTCTGACTCCATGATGAAAAAGAGAGTCTGATCAATAATCTTATATATTG
TACCTTTTAGTAAAATAGTATGATGCTGTTATGTGCTGTTANGGACTTTTATCATTTTTT
TTTCTTTTCTTCATTGATGGTAATAGCAACTGAATTGCAAAACAGGTGATGACAGACCCT
GATGTTCCAAATCCTAGTGACCCCTTTCTAAAAGAACGCCTGCATTGGTACGTTCAAATT
CTTGTCGTCTCATTTTCAGCCCATATCTCGGTCATATGTATTTCATTTGAATTATTAATA
ACCATCTCTACATTATTTTTTTATAAACTTGAGTTGAGTTGGTCATAGTCTTCCATCACA
GCACTAAATAATTGCATGTAAATATTTCAACAGGCTCGTCATGAACATCCCCGGCACAAC
CAGATGCTACATTNGGTATGGGCYCGTCAKGAATTTTGTGGTTTAAAATACTTACAATAA
AAGATATATCCAAATAAGTATTAAAAATAATTGAACTGAAATTGTAGGAAAAGAGGTGGT
GAGCTATGAGCTGCCAAAGCCAAACATAGGGATACACAGGTACGTTTTTGTTCTGTTCAG
GCAGAAGCAAAGACGTGTTAAGTTCCCAAGCAATATTATTTCGAGGGATCAGTTCAACAC
TCGCGAATTTGCGATCGAGAATGATCTTGGTCTCCCTGTCGCGGCTGTCTTCTTCAACGC
TCAGAGAGAAACCGCATCTCGCAGACGTTAATTACGTCTATGTCCATCAAATGCATAAAA
AATGATAACATGTTTATCTCTGTTCTTAATTATCCATGTTTATTTCTGTTCTAAATTCCC
GTATTTTTAATAAAATATGTTTCGTATAAN
>B.napus_BnTFL1-2_ASSYST-342
TGTTAGAAGGNAAGAAACCTTTACAAATAAAATGGAGAATATGGGAACTAGAGTGATAGA
GCCATTGATAGTGGGAAGAGTGGTCGGAGATGTTCTTGATAATTTCACTCCAACAATTAA
AATGAACGTGAGTTACAACAAGAAGCAAGTCTCCAATGGCCATGAGTTTTTGCCTTTAGC
TGTCTCCTCCAAGCCTAGGGTTGAGATACATGATGGTGATCTCAGATCTTTCTTCACCCT
GGTATGTAAACATATGTTTAAATTATTTTAAAATTATCAATAATGATAGGATTGCTGGTT
GTATAGTTCTAATATCTTGTGCCAAAACATATCACTCAGTATCTTTTCATCTCATACGTC
ATTTATTTTCTGACTCCATGATGAAAAAGAGAGTCTGATCAATAATCTTATATATTGTAC
CTTTTAGTAAAATAGTATGATGCTGTTATGTACTTTTATCATTTTTTTTYYTTTYCTYCA
TTGATGGTAATAGCAACTGAATTGCAAAACAGGTGATGACAGACCCTGATGTTCCAAATC
CTAGTGACCCCTTTCTAAAAGAACGCCTGCATTGGTACGTTCAAATTCTTGTCGTCTCAT
TTTCAGCCCATATCTCGGTCATATGTATTTCATTTGAATTATTAATAACCATCTCTACAT
TATTTTTTTTATAAACTTGAGTTGAGTTGGTCATAGTCTTCCATCACAGCACTAAATAAT
TGCNTGTAAATATTTCAMCAGGCTCGTCATGAAACATCCCCGGCACAACAGATGCTACAT
TTGGTATGGGCTCGTCATGAATTTTGTGGTTTAAAATACTTACAATAAAAGATATATCCA
AATAAGTATTAAAAATAATTGAACTGAAATTGTAGGAAAAGAGGTGGTGAGCTATGAGCT
GCCAAAGCCAAACATAGGGATACACAGGTACGTTTTTGTTCTGTTCAGGCAGAAGCAAAG
ACGTGTTAAGTTCCCAAGCAATATTATTTCGAGGGATCAGTTCAACACTCGCGAATTTGC
GATCGAGAATGATCTTGGTCTCCCTGTCGCGGCTGTCTTCTTCAACGCTCAGAGAGAAAC
CGCATCTCGCAGACGTTAATTACGTCTATGTCCATCAAATGCATAAAAAATGATAACATG
TTTATCTCTGTTCTTAATTATCCCATGTTTATTTNCTGTTNCTAAATTCCCCGTATTTTT
AATAAAATATGTTTTCG
>B.napus_BnTFL1-2_ASSYST-346
CAAATAAAAATGGGGTAATATGGGAACTAGAGTGATAGAGCCATTGATAGTGGGAAGAGT
GGTCGGAGATGTTCTTGATAATTTCACTCCAACAATTAAAATGAACGTGAGTTACAACAA
GAAGCAAGTCTCCAATGGCCATGAGTTTTTGCCTTTAGCTGTCTCCTCCAAGCCTAGGGT
TGAGATACATGATGGTGATCTCAGATCTTTCTTCACCCTGGTATGTAAACATATGTTTAA
ATTATTTTAAAATTATCAATAATGATAGGATTGCTGGTTGTATAGTTCTAATATCTTGTG
CCAAAACATATCACTCAGTATCTTTTCATCTCATACGTCATTTATTTTCTGACTCCATGA
TGAAAAAGAGGAGTCTGATCCAATAATCTTATATATTGTACCTTTTAGTAAAATAGTATG
AKGCTGTTATGNACTTTGATCATTTTTTTTTTCTTTTCCTTCATTGATGGTAATAGCAAC
TGAATTGCAAAACAGGTGATGACAGACCCTGATGTTCCAAATCCTAGTGACCCCTTTCTA
AAAGAACGCCTGCATTGGTACGTTCAAATTCTTGNCGTNTCATTTTCAGCCCATATCTCG
GTCATATGTATTTCATTTGAATTATTAATAACCATCTCTACATTATTTTTTTATAAACTT
GAGTTGAGTTGGTCATAGTCTTCCATCNCAGCCMCTAAATAATTGCATGTAAATATTTCA
ACAGGCTCGTCATGAACATCCCCGGCACAACAGATGCTACATTTGGTATGGGCTCGTCAT
GAATTTTGTGGTTTAAAATACTTACAATAAAAGATATATCCAAATAAGTATTAAAAATAA
TTGAACTGAAATTGTAGGAAAAGAGGTGGTGAGCTATGAGCTGCCAAAGCCAAACATAGG
GATACACAGGTACGTTTTTGTTCTGTTCAGGCAGAAGCAAAGACGTGTTAAGTTCCCAAG
CAATATTATTTCGAGGGATCAGTTCAACACTCGCGAATTTGCGATCGAGAATGATCTTGG
TCTCCCTGTCGCGGCTGTCTTCTTCAACGCTCAGAGAGAAACCGCATCTCGCAGACGTTA
ATTACGTCTATGTCCATCAAATGCATAAAAAATGATAACATGTTTATCTCTGTTCTTAAT
TATCCATGTTTATTTCTGTTCTAAATTCCCGTATTTTTAATAAAATATGTTTCGTAAT
>B.napus_BnTFL1-2_ASSYST-347
AAGAAACCTTTACAAAATAAAAATGGGAGAATATGGGNAACTAGAGTGATAGAGCCATTG
ATAGTGGGAAGAGTGGTCGGAGATGTTCTTGATAATTTCACTCCAACAATTAAAATGAAC
GTGAGTTACAACAAGAAGCAAGTCTCCAATGGCCATGAGTTTTTGCCTTTAGCTGTCTCC
TCCAAGCCTAGGGTTGAGATACATGATGGTGATCTCAGATCTTTCTTCACCCTGGTATGT
AAACATATGTTTAAATTATTTTAAAATTATCAATAATGATAGGATTGCTGGTTGTATAGT
TCTAATATCTTGTGCCAAAACATATCACTCAGTATCTTTTCATCTCATACGTCATTTATT
TTCTGACTCCATGATGAAAAAGAGAGTCTGATCAATAATCTTATATATTGNMCCTTTTAG
TAAAAATAGTATGANGCTGTTATGKACTTTTATCATTTTTTTTTCTTTTTCTTCATTGAT
GGTAATAGCAACTGAATTGCAAAACAGGTGATGACAGACCCTGATGTTCCAAATCCTAGT
GACCCCTTTCTAAAAGAACGCCTGCATTGGTACGTTCAAATTCTTGTCGTCTCATTTTCA
GCCCATATCTCGGTCATATGTATTTCATTTGAATTATTAATAACCCATCTCTACATTATT
TTTTTTATAAACTTGAGTTGAGTTGGTCATAGTCTTCCATCACAGCACTAAATAATTGCA
TGTAAATATTTCAACAGGCTCGTCATGNAACATCCCCGGCACAACAGATGCTACATTTGG
TATGGGCTCGTCATGAATTTTGTGGTTTAAAATACTTACAATAAAAGATATATCCAAATA
AGTATTAAAAATAATTGAACTGAAATTGTAGGAAAAGAGGTGGTGAGCTATGAGCTGCCA
AAGCCAAACATAGGGATACACAGGTACGTTTTTGTTCTGTTCAGGCAGAAGCAAAGACGT
GTTAAGTTCCCAAGCAATATTATTTCGAGGGATCAGTTCAACACTCGCGAATTTGCGATC
GAGAATGATCTTGGTCTCCCTGTCGCGGCTGTCTTCTTCAACGCTCAGAGAGAAACCGCA
TCTCGCAGACGTTAATTACGTCTATGTCCATCAAATGCATAAAAAATGATAACATGTTTA
TCTCTGTTCTTAATTATCCATGTTTATTTCTGTTCTAAATTCCCGTATTTTTAATAAAAT
ATGTTTCGTAATT
>B.napus_BnTFL1-2_ASSYST-348
NAACCTTTACAAAATAAAAATGGGAGAATATGGGGAACTAGAGTGATAGAGCCATTGATA
GTGGGAAGAGTGGTCGGAGATGTTCTTGATAATTTCACTCCAACAATTAAAATGAACGTG
AGTTACAACAAGAAGCAAGTCTCCAATGGCCATGAGTTTTTGCCTTTAGCTGTCTCCTCC
AAGCCTAGGGTTGAGATACATGATGGTGATCTCAGATCTTTCTTCACCCTGGTATGTAAA
CATATGTTTAAATTATTTTAAAATTATCAATAATGATAGGATTGCTGGTTGTATAGTTCT
AATATCTTGTGCCAAAACATATCACTCAGTATCTTTTCATCTCATACGTCATTTATTTTC
TGACTCCATGATGAAAAAGAGAGTCTGATCAATAATCTTATATATTGTACCTTTTAGTAA
AATAGTATGATGCTGTTATGTACTTTGATCATTTTTTTTTCTTTTCTTCATTGANGGTAA
TAGCAACTGAATTGCAAAACAGGTGATGACAGACCCTGATGTTCCAAATCCTAGTGACCC
CTTTCTAAAAGAACGCCTGCATTGGTACGTTCAAATTCTTGNCGTNTCATTTTCAGCCCA
TATCTCGGTCATATGTATTTCATTTGAATTATTAATAACCATCTCTACATTATTTTTTTA
TAAACTTGAGGTTGAGTTGGTCATAGTCTTCCATCACAGCACTAAATAATTGCATGTAAA
ATATTTCATATTTCAACAGGCTCGTCATGAACATCCCCGGCACAACAGATGCTACATTTG
GTATGGGCTCGTCATGAATTTTGTGGTTTAAAATACTTACAATAAAAGATATATCCAAAT
AAGTATTAAAAATAATTGAACTGAAATTGTAGGAAAAGAGGTGGTGAGCTATGAGCTGCC
AAAGCCAAACATAGGGATACACAGGTACGTTTTTGTTCTGTTCAGGCAGAAGCAAAGACG
TGTTAAGTTCCCAAGCAATATTATTTCGAGGGATCAGTTCAACACTCGCGAATTTGCGAT
CGAGAATGATCTTGGTCTCCCTGTCGCGGCTGTCTTCTTCAACGCTCAGAGAGAAACCGC
ATCTCGCAGACGTTAATTACGTCTATGTCCATCAAATGCATAAAAAATGATAACATGTTT
ATCTCTGTTCTTAATTATCCATGTTTATTT
>B.napus_BnTFL1-2_ASSYST-349
AAGAAACCTTTACAAAATAAAAATGGGAGAATATGGGGAACTAGAGTGATAGAGCCATTG
ATAGTGGGAAGAGTGGTCGGAGATGTTCTTGATAATTTCACTCCAACAATTAAAATGAAC
GTGAGTTACAACAAGAAGCAAGTCTCCAATGGCCATGAGTTTTTGCCTTTAGCTGTCTCC
TCCAAGCCTAGGGTTGAGATACATGATGGTGATCTCAGATCTTTCTTCACCCTGGTATGT
AAACATATGTTTAAATTATTTTAAAATTATCAATAATGATAGGATTGCTGGTTGTATAGT
TCTAATATCTTGTGCCAAAACATATCACTCAGTATCTTTTCATCTCATACGTCATTTATT
TTCTGACTCCATGATGAAAAAGAGAGTCTGATCAATAATCTTATATATTGTACCTTTTAG
TAAAATAGTATGATGCTGTTATGTACTTTTATCATTTTTTTTTCTTTTCTTCATTGATGG
TAATAGCAACTGAATTGCAAAACAGGTGATGACAGACCCTGATGTTCCAAATCCTAGTGA
CCCCTTTCTAAAAGAACGCCTGCATTGGTACGTTCAAATTCTTGTCGTCTCATTTTCAGC
CCATATCTCGGTCATATGTATTTCATTTGAATTATTAATAACCATCTCTACATTATTTTT
TTATAAACTTGAGTTGAGTTGGTCATAGTCTTCCATCACAGCACTAAATAATTGCATGTA
AATATTTCAACAGGCTCGTCATGAACATCCCCGGCMCAACAGANGCTACATTTGGTATGG
GCNCGTCATGAATTTTGTGGTTTAAAATACTTACAATAAAAGATATATCCAAATAAGTAT
TAAAAATAATTGAACTGAAATTGTAGGAAAAGAGGTGGTGAGCTATGAGCTGCCAAAGCC
AAACATAGGGATACACAGGTACGTTTTTGTTCTGTTCAGGCAGAAGCAAAGACGTGTTAA
GTTCCCAAGCAATATTATTTCGAGGGATCAGTTCAACACTCGCGAATTTGCGATCGAGAA
TGATCTTGGTCTCCCTGTCGCGGCTGTCTTCTTCAACGCTCAGAGAGAAACCGCATCTCG
CAGACGTTAATTACGTCTATGTCCATCAAATGCATAAAAAATGATAACATGTTTATCTCT
GTTCTTAATTATCCATGTTTATTTCTGTTCTAAATTCCCCGTATTTTTAATAAAATATNT
TTTCGNATAAA
>B.napus_BnTFL1-2_ASSYST-360
AAAGGNCGAGAAACCTTTACAAAATAAAATGGGGGAATATGGGAACTAGNGTGATAGAGC
CATTGATAGTGGGAAGAGTGGTCGGAGATGTTCTTGATAATTTCACTCCAACAATTAAAA
TGAACGTGAGTTACAACAAGAAGCAAGTCTCCAATGGCCATGAGTTTTTGCCTTTAGCTG
TCTCCTCCAAGCCTAGGGTTGAGATACATGATGGTGATCTCAGATCTTTCTTCACCCTGG
TATGTAAACATATGTTTAAATTATTTTAAAATTATCAATAATGATAGGATTGCTGGTTGT
ATAGTTCTAATATCTTGTGCCAAAACATATCACTCAGTATCTTTTCATCTCATACGTCAT
TTATTTTCTGACTCCATGATGAAAAAGAGAGTCTGATCAATAATCTTATATATTGTACCT
TTTAGTAAAATAGTATGATGCTGTTATGTACTTTTATCATTTTTTTTTCTTTTCTTCATT
GATGGTAATAGCAACTGAATTGCAAAACAGGTGATGACAGACCCTGATGTTCCAAATCCT
AGTGACCCCTTTCTAAAAGAACGCCTGCATTGGTACGTTCAAATTCTTGTCGTCTCATTT
TCAGCCCATATCTCGGTCATATGTATTTCATTTGAATTATTAATAACCATCTCTACATTA
TTTTTTTATAAACTTGAGTTGAGTTGGTCATAGTCTTCCATCACAGCACTAAATAATTGC
ATGTAAATATTTCAACAGGCTCGTCATGAACATCCCCGGCACAACAGATGCTACATTTGG
TATGGGCTCGTCATGAATTTTGTGGTTTAAAATACTTACAATAAAAGATATATCCAAATA
AGTATTAAAAATAATTGAACTGAAATTGTAGGAAAAGAGGTGGTGAGCTATGAGCTGCCA
AAGCCAAACATAGGGATACACAGGTACGTTTTTGTTCTGTTCAGGCAGAAGCAAAGACGT
GTTAAGTTCCCAAGCAATATTATTTCGAGGGATCAGTTCAACACTCGCGAATTTGCGATC
GAGAATGATCTTGGTCTCCCTGTCGCGGCTGTCTTCTTCAACGCTCAGAGAGAAACCGCA
TCTCGCAGACGTTAATTACGTCTATGTCCATCAAATGCATAAAAAATGATAACATGTTTA
TCTNCTGTTCTTAATTACCCATGTTTATTTNCTGTT
>B.napus_BnTFL1-2_ASSYST-361
CCTTGTTTGNAGGAAAGAACCTTTACAAATAAAATGGGGAATATGGGAACTAGNGTGATA
GAGCCATTGATAGTGGGAAGAGTGGTCGGAGATGTTCTTGATAATTTCACTCCAACAATT
AAAATGAACGTGAGTTACAACAAGAAGCAAGTCTCCAATGGCCATGAGTTTTTGCCTTTA
GCTGTCTCCTCCAAGCCTAGGGTTGAGATACATGATGGTGATCTCAGATCTTTCTTCACC
CTGGTATGTAAACATATGTTTAAATTATTTTAAAATTATCAATAATGATAGGATTGCTGG
TTGTATAGTTCTAATATCTTGTGCCAAAACATATCACTCAGTATCTTTTCATCTCATACG
TCATTTATTTTCTGACTCCATGATGAAAAAGAGAGTCTGATCAATAATCTTATATATTGT
ACCTTTTAGTAAAATAGTATGATGCTGTTATGTACTTTTATCATTTTTTTTTCTTTTCTT
CATTGATGGTAATAGCAACTGAATTGCAAAACAGGGTGATGRCAGACCCTGATGTTCCAA
ATTCCTAGTGACCCCTTTCTAAAAGNAACGCCTGCATTGGTACGTTCAAATTCTTGTCGT
CTCATTTTCAGCCCATATCTCGGTCATATGTATTTCATTTGAATTATTAATAACCATCTC
TACATTATTTTTTTATAAACTTGAGTTGAGTTGGTCATAGTCTTCCATCACAGCACTAAA
TAATTGCATGTAAATATTTCAACAGGCTCGTCATGAACATCCCCGGCACAACAGATGCTA
CATTTGGTATGGGCTCGTCATGAATTTTGTGGTTTAAAATACTTACAATAAAAGATATAT
CCAAATAAGTATTAAAAATAATTGAACTGAAATTGTAGGAAAAGAGGTGGTGAGCTATGA
GCTGCCAAAGCCAAACATAGGGATACACAGGTACGTTTTTGTTCTGTTCAGGCAGAAGCA
AAGACGTGTTAAGTTCCCAAGCAATATTATTTCGAGGGATCAGTTCAACACTCGCGAATT
TGCGATCGAGAATGATCTTGGTCTCCCTGTCGCGGCTGTCTTCTTCAACGCTCAGAGAGA
AACCGCATCTCGCAGACGTTAATTACGTCTATGTCCATCAAATGCATAAAAAATGATAAC
ATGTTTATCTCTGTTCTTAATTATNCCATGTTTATTTCTGTTACTAAATTCCCGTATTTT
TAATAAAATATGTTTCGTAAA
>B.napus_BnTFL1-2_ASSYST-372
AAGGGAAGAAACCTTTACAAATAAAAATGGAGAATATGGGGAACTAGAGTGATAGAGCCA
TTGATAGTGGGAAGAGTGGTCGGAGATGTTCTTGATAATTTCACTCCAACAATTAAAATG
AACGTGAGTTACAACAAGAAGCAAGTCTCCAATGGCCATGAGTTTTTGCCTTTAGCTGTC
TCCTCCAAGCCTAGGGTTGAGATACATGATGGTGATCTCAGATCTTTCTTCACCCTGGTA
TGTAAACATATGTTTAAATTATTTTAAAATTATCAATAATGATAGGATTGCTGGTTGTAT
AGTTCTAATATCTTGTGCCAAAACATATCACTCAGTATCTTTTCATCTCATACGTCATTT
ATTTTCTGACTCCATGATGAAAAAGAGAGTCTGATCAATAATCTTATATATTGTACCTTT
TAGTAAAATAGTATGATGCTGTTATGTACTTTGATCATTTTTTTTTCTTTTCTTCATTGA
TGGTAATAGCAACTGAATTGCAAAACAGGTGATGACAGNCCCTGATGTTCCAAAATCCTA
GTGACCCCTTTCTAAAAAGAACGCCTGCATTGGTACGTTCAAATTCTTGNCGTNTCATTT
TCAGCCCATATCTCGGNCATATGTATTTCATTTGAATTATTAATAACCATCTCTACATTA
TTTTTTTATAAACTTGAGTTGAGTTGGTCATAGTCTTCCATCACAGCACTAAATAATTGC
ATGTAAATATTTCAACAGGCTCGTCATGAACATCCCCGGCACAACAGATGCTACATTTGG
TATGGGCTCGTCATGAATTTTGTGGTTTAAAATACTTACAATAAAAGATATATCCAAATA
AGTATTAAAAATAATTGAACTGAAATTGTAGGAAAAGAGGTGGTGAGCTATGAGCTGCCA
AAGCCAAACATAGGGATACACAGGTACGTTTTTGTTCTGTTCAGGCAGAAGCAAAGACGT
GTTAAGTTCCCAAGCAATATTATTTCGAGGGATCAGTTCAACACTCGCGAATTTGCGATC
GAGAATGATCTTGGTCTCCCTGTCGCGGCTGTCTTCTTCAACGCTCAGAGAGAAACCGCA
TCTCGCAGACGTTAATTACGTCTATGTCCATCAAATGCATAAAAAATGATAACATGTTTA
TCTCTGTTCTTAATTATCCATGTTTATTTAAAA
>B.napus_BnTFL1-2_ASSYST-374
AGGGAAGAACCTTCAATAAAATGGAGAATATGGGAACTAGAGTGATAGAGCCATTGATAG
TGGGAAGAGTGGTCGGAGATGTTCTTGATAATTTCACTCCAACAATTAAAATGAACGTGA
GTTACAACAAGAAGCAAGTCTCCAATGGCCATGAGTTTTTGCCTTTAGCTGTCTCCTCCA
AGCCTAGGGTTGAGATACATGATGGTGATCTCAGATCTTTCTTCACCCTGGTATGTAAAC
ATATGTTTAAATTATTTTAAAATTATCAATAATGATAGGATTGCTGGTTGTATAGTTCTA
ATATCTTGTGCCAAAACATATCACTCAGTATCTTTTCATCTCATACGTCATTTATTTTCT
GACTCCATGATGAAAAAGAGAGTCTGATCAATAATCTTATATATTGTACCTTTTAGTAAA
ATAGTATGATGCTGTTATGTACTTTTATCATTTTTTTTTCTTTTCTTCATTGATGGTAAT
AGCAACTGAATTGCAAAACAGGTGATGACAGACCCTGATGTTCCAAATCCTAGTGACCCC
TTTTCTAAAAGAACGCCTGCATTGGTACGTTCAAATTCTTGTCGTCTCATTTTCAGCCCA
TATCTCGGTCATATGTATTTCATTTGAATTATTAATAACCATCTCTACATTATTTTTTTA
TAAACTTGAGTTGAGTTGGTCATAGTCTTCCATCACAGCACTAAATAATTGCATGTAAAT
ATTTCAACAGGCTCGTCATGAACATCCCCGGCMCAACAGATGCTACATTTGGTATGGGGC
YCGTCATGAATTTNGKGGTTTAAAATACTTACAATAAAAGATATATCCAAATAAGTATTA
AAAATAATTGAACTGAAATTGTAGGAAAAGAGGTGGTGAGCTATGAGCTGCCAAAGCCAA
ACATAGGGATACACAGGTACGTTTTTGTTCTGTTCAGGCAGAAGCAAAGACGTGTTAAGT
TCCCAAGCAATATTATTTCGAGGGATCAGTTCAACACTCGCGAATTTGCGATCGAGAATG
ATCTTGGTCTCCCTGTCGCGGCTGTCTTCTTCAACGCTCAGAGAGAAACCGCATCTCGCA
GACGTTAATTACGTCTATGTCCATCAAATGCATAAAAAATGATAACATGTTTATCTCTGT
TCTTAATTATCCATGTTTATTTNCTGTTCTAAATTCCCGTATTTTTAATAAAATATGTNT
TCGTATATATN
>B.napus_BnTFL1-2_ASSYST-427
CCCGTTGTTTAGAAGCNGAAGCAACCCTTTACAAAATAAAAATGGAGAATATGGGAACTA
GAGTGATAGCAGCCATTGATAGTGGGAAGAGTGGTCGGAGATGTTCTTGATAATTTCACT
CCAACAATTAAAATGAACGTGAGTTACAACAAGAAGCAAGTCTCCAATGGCCATGAGTTT
TTGCCTTTAGCTGTCTCCTCCAAGCCTAGGGTTGAGATACATGATGGTGATCTCAGATCT
TTCTTCACCCTGGTATGTAAACATATGTTTAAATTATTTTAAAATTATCAATAATGATAG
GATTGCTGGTTGTATAGTTCTAATATCTTGTGCCAAAACATATCACTCAGTATCTTTTCA
TCTCATAAGTCATTTATTTTCTGACTCCATGATGAAAAAGAGAGTCTGATCAATAATCTT
ATATATTGTACCTTTTAGTAAAATAGTATGATGCTGTTATGTACTTTGATCATTTTTTTT
TCTTTTCTTCATTGATAGGGTAATAGCAACTGAAATTGCAAAACAGGTGATGACAGACCC
CTGATGTTCCAAATCCTAGTGACCCCNTTCTAAAAGAACGCCTGCNTTGGTACGTTCAAA
TTCTTTGCCGTTTCATTTTCAGCCCATATCTCGGTCATATGTATTTCATTTGAATTATTA
ATAACCATCTCTNCATTATTTTTTTATAAACTTGAGTTGAGTTGGTCATAGTCTTCCATC
ACAGCACTAAATAATTGCATGTAAATATTTCAACAGGCTCGTCATGAACATCCCCGGCAC
AACAGATGCTACATTTGGTATGGGCTCGTCATGAATTTTGTGGTTTAAAATACTTACAAT
AAAAGATATATCCAAATAAGTATTAAAAATAATTGAACTGAAATTGTAGGAAAAGAGGTG
GTGAGCTATGAGCTGCCAAAGCCAAACATAGGGATACACAGGTACGTTTTTGTTCTGTTC
AGGCAGAAGCAAAGACGTGTTAAGTTCCCAAGCAATATTATTTCGAGGGATCAGTTCAAC
ACTCGCGAATTTGCGATCGAGAATGATCTTGGTCTCCCTGTCGCGGCTGTCTTCTTCAAC
GCTCAGAGAGAAACCGCATCTCGCAGACGTTAATTACGTCTATGTCCATCAAATGCATAA
AAAATGATAACATGTTTATCTCTGTTCTTAATTATCCCATGTTTATTTCTGT
>B.napus_BnTFL1-2_ASSYST-431
AACCTTTACAAAATAAAAATGGGAGAATATGGGCAACTAGGAGTGATAGAGCCATTGATA
GTGGGAAGAGTGGTCGGAGATGTTCTTGATAATTTCACTCCAACAATTAAAATGAACGTG
AGTTACAACAAGAAGCAAGTCTCCAATGGCCATGAGTTTTTGCCTTTAGCTGTCTCCTCC
AAGCCTAGGGTTGAGATACATGATGGTGATCTCAGATCTTTCTTCACCCTGGTATGTAAA
CATATGTTTAAATTATTTTAAAATTATCAATAATGATAGGATTGCTGGTTGTATAGTTCT
AATATCTTGTGCCAAAACATATCACTCAGTATCTTTTCATCTCATAAGTCATTTATTTTC
TGACTCCATGATGAAAAAGAGAGTCTGATCAATAATCTTATATATTGTACCTTTTAGTAA
AATAGTATGATGCTGTTATGTACTTTGATCATTTTTTTTTCTTTTCTTCATTGATGGTAA
ATAGCAACTGAATTGCAAAACAGGTGATGACAGACCCTGGANGTTCCAAATCCTAGTGAC
CCCTTTCTAAAAAGAACGCCTGCNTTGGTACGNTTCAAATTNTTGCCCGTTTCATTTTCA
GCCCCATATCTCGGTCATATGTATTTCATTTGAATTATTAATAACCATCTCCTACNTTAT
TTTTTTATAAACTTGAGTTGAGTTGGTCATAGTCTTCCATCACAGCACTAAATAATTGCA
TGTAAATATTTCAACAGGCTCGTCATGAACATCCCCGGCACAMCAGATGCTACATTTGGT
ATGGGCTCGTCATGAATTTTGTGGTTTAAAATACTTACAATAAAAGATATATCCAAATAA
GTATTAAAAATAATTGAACTGAAATTGTAGGAAAAGAGGTGGTGAGCTATGAGCTGCCAA
AGCCAAACATAGGGATACACAGGTACGTTTTTGTTCTGTTCAGGCAGAAGCAAAGACGTG
TTAAGTTCCCAAGCAATATTATTTCGAGGGATCAGTTCAACACTCGCGAATTTGCGATCG
AGAATGATCTTGGTCTCCCTGTCGCGGCTGTCTTCTTCAACGCTCAGAGAGAAACCGCAT
CTCGCAGACGTTAATTACGTCTATGTCCATCAAATGCATAAAAAATGATAACATGTTTAT
CTCTGTTCTTAATTAYCCATGTTTATTTNCTGTTCTAAATTNCCCGTATTTTTAATAAAA
TATGT
>B.napus_BnTFL1-2_ASSYST-466
NGAAACCTTTCCGGAATAAAAATGGGAGAATATGGGAACTAGAGTGATAGAGCCATTGAT
AGTGGGAAGAGTGGTCGGAGATGTTCTTGATAATTTCACTCCAACAATTAAAATGAACGT
GAGTTACAACAAGAAGCAAGTCTCCAATGGCCATGAGTTTTTGCCTTTAGCTGTCTCCTC
CAAGCCTAGGGTTGAGATACATGATGGTGATCTCAGATCTTTCTTCACCCTGGTATGTAA
ACATATGTTTAAATTATTTTAAAATTATCAATAATGATAGGATTGCTGGTTGTATAGTTC
TAATATCTTGTGCCAAAACATATCACTCAGTATCTTTTCATCTCATACGTCATTTATTTT
CTGACTCCATGATGAAAAAGAGAGTCTGATCAATAATCTTATATATTGTACCTTTTAGTA
AAATAGTATGATGCTGTTATGTACTTTTATCATTTTTTTTTCTTTTCYNTCATTGATGGT
AATAGCAAACTGAATTGCAAAACAGGTGATGACAGACCCCTGATGTTCCAAATCCTAGTG
ACCCCTTTCTAAAAGAACGCCTGCATTGGTACGTTCAAATTCTTGTCGTCTCATTTTCAG
CCCCATATCTCGGTCATATGTATTTCATTTGAATTATTAATAACCCATCTCTACATTATT
TTTTTATAAACTTGAGTTGAGTTGGTCATAGTCCTTCCATCNCAGCMCCTAAATAATKNC
ATGTAAATATTTCAACAGGCTCGTCATGAACATCCCCGGGCACAACCACAACAGATGCTA
CATTTGGTATGGGCTCGTCATGAATTTTGTGGTTTAAAATACTTACAATAAAAGATATAT
CCAAATAAGTATTAAAAATAATTGAACTGAAATTGTAGGAAAAGAGGTGGTGAGCTATGA
GCTGCCAAAGCCAAACATAGGGATACACAGGTACGTTTTTGTTCTGTTCAGGCAGAAGCA
AAGACGTGTTAAGTTCCCAAGCAATATTATTTCGAGGGATCAGTTCAACACTCGCGAATT
TGCGATCGAGAATGATCTTGGTCTCCCTGTCGCGGCTGTCTTCTTCAACGCTCAGAGAGA
AACCGCATCTCGCAGACGTTAATTACGTCTATGTCCATCAAATGCATAAAAAATGATAAC
ATGTTTATCTCTGTTCTTAATTATCCATGTTTATTTCTGTTCTAAATTCCCGTA
